# Supplementary material for: On Chinese Trachyphloeini with description of four new species (Coleoptera, Curculionidae, Entiminae)
Source: Zookeys. 2020 Oct 7;974:93–119. doi: 10.3897/zookeys.974.56059 (PMC7557530; doi:10.3897/zookeys.974.56059)
Supplement: XML Treatment for Rhinodontodes alashanensis [file zookeys.974.56059-treatment2.xml]

<!DOCTYPE tp:taxon-treatment
  PUBLIC "-//TaxonX//DTD Taxonomic Treatment Publishing DTD v0 20100105//EN" "tax-treatment-NSO.dtd">
<tp:taxon-treatment xmlns:tp="http://www.plazi.org/taxpub"><tp:treatment-meta><kwd-group><label>Taxon classification</label><kwd><named-content xmlns:xlink="http://www.w3.org/1999/xlink" content-type="kingdom">Animalia</named-content></kwd><kwd><named-content xmlns:xlink="http://www.w3.org/1999/xlink" content-type="order">Coleoptera</named-content></kwd><kwd><named-content xmlns:xlink="http://www.w3.org/1999/xlink" content-type="family">Curculionidae</named-content></kwd></kwd-group><mixed-citation publication-type="journal"><person-group><name><surname>Ren</surname><given-names>Li</given-names></name><name><surname>Borovec</surname><given-names>Roman</given-names></name><name><surname>Zhang</surname><given-names>Runzhi</given-names></name></person-group><article-title>On Chinese <tp:taxon-name><tp:taxon-name-part taxon-name-part-type="tribe">Trachyphloeini</tp:taxon-name-part></tp:taxon-name> with description of four new species (<tp:taxon-name><tp:taxon-name-part taxon-name-part-type="order">Coleoptera</tp:taxon-name-part></tp:taxon-name>, <tp:taxon-name><tp:taxon-name-part taxon-name-part-type="family">Curculionidae</tp:taxon-name-part></tp:taxon-name>, <tp:taxon-name><tp:taxon-name-part taxon-name-part-type="subfamily">Entiminae</tp:taxon-name-part></tp:taxon-name>)</article-title><source>Zookeys</source><day>07</day><month>10</month><year>2020</year><volume>974</volume><fpage>93</fpage><lpage>119</lpage><pub-id pub-id-type="doi">10.3897/zookeys.974.56059</pub-id></mixed-citation></tp:treatment-meta><tp:nomenclature><tp:taxon-name><object-id xmlns:xlink="http://www.w3.org/1999/xlink" content-type="arpha" xlink:type="simple">120B163E-A81A-5166-9625-58D92A584CFE</object-id>
            <tp:taxon-name-part taxon-name-part-type="genus" reg="Rhinodontodes">Rhinodontodes</tp:taxon-name-part>
            <tp:taxon-name-part taxon-name-part-type="species" reg="alashanensis">alashanensis</tp:taxon-name-part>
            <object-id xmlns:xlink="http://www.w3.org/1999/xlink" content-type="zoobank" xlink:type="simple">http://zoobank.org/CEF06CD7-8A76-411D-BF30-4371F691F530</object-id>
          </tp:taxon-name><tp:taxon-status xmlns:xlink="http://www.w3.org/1999/xlink" xlink:type="simple">sp. nov.</tp:taxon-status><xref ref-type="fig" rid="F1">Figs 1–4</xref><xref ref-type="fig" rid="F4">, 25</xref><xref ref-type="fig" rid="F5">, 26–27</xref><xref ref-type="fig" rid="F8">, 52</xref></tp:nomenclature><tp:treatment-sec sec-type="type locality" id="SECID0EVPAC"><title>Type locality.</title><p>Alashan, Bayanhaotezhen (China: Inner Mongolia).</p></tp:treatment-sec><tp:treatment-sec sec-type="material" id="SECID0E1PAC"><title>Material examined.</title><p><bold><italic>Holotype.</italic></bold> China – <bold>Inner Mongolia Autonomous Region</bold> • 1 ♂; Алашанъ, Дын-юань-ин, V.08 ек. Козлова [Alashan, Ding-yuan-ying (now Bayanhaotezhen), v.1908, Kozlov’s expedition]; <tp:taxon-name><tp:taxon-name-part taxon-name-part-type="genus" reg="Pseudocneorhinus">Pseudocneorhinus</tp:taxon-name-part></tp:taxon-name> alashanicus Typ. m.; G. Suvorov det.; <named-content xmlns:xlink="http://www.w3.org/1999/xlink" content-type="dwc:institutional_code" xlink:type="simple">ZIN</named-content>. <italic>Paratypes</italic>. CHINA – <bold>Inner Mongolia Autonomous Region</bold> • 1 ♂ 1 ♀; same data as for holotype; <named-content xmlns:xlink="http://www.w3.org/1999/xlink" content-type="dwc:institutional_code" xlink:type="simple">ZIN</named-content>.</p></tp:treatment-sec><tp:treatment-sec sec-type="description" id="SECID0E3AAE"><title>Description.</title><p>Body length: 3.94–4.31 mm, holotype 3.94 mm.</p><p><bold><italic>Body</italic></bold> (Figs <xref ref-type="fig" rid="F1">1–4</xref>) dark brownish, epistome, mucros, and claws reddish brown, fringe of setae on protibiae yellowish. Appressed scales covering antennae, head, pronotum, elytra and legs, except antennal clubs; scales on elytra oval, wider than long, densely and finely longitudinally striate, very dense, imbricate, six or seven scales across interval width, light brownish on disc with small, irregularly scattered dark brownish and greyish spots and with light greyish stripe along lateral margins, occupying three lateral intervals and very short apical part of elytra. Pronotum and head with rostrum with oval appressed scales standing on their edges and visible only as special structure of narrow short lines, only short flat area behind frons with the same appressed scales as elytra. Semi-appressed elytral setae subspatulate to spatulate, in holotype more slender than in paratypes, approximately as long as half of width of one interval, densely and finely longitudinally striate, creating one regular row on each interval, distance between two setae 2 × length of one seta. Pronotum and head with rostrum with almost identical semi-appressed setae, irregularly scattered, on pronotum transversely directed, on rostrum shorter than on elytra and longitudinally directed. Antennal scapes and femora with semi-appressed setae, funicles, tibiae and tarsi with semi-erect, moderately long setae, prominent from outline. Clubs densely and finely setose.</p><p><bold><italic>Rostrum</italic></bold> (Figs <xref ref-type="fig" rid="F1">1–4</xref>, <xref ref-type="fig" rid="F4">25</xref>) 1.17–1.22 × as long as wide, from base slightly, regularly enlarged apicad with straight sides, at apex only slightly wider than at base. Epifrons at basal third distinctly tapered apicad, then weakly enlarged apicad, in both parts with slightly convex sides, at apex distinctly narrower than at base, longitudinally shallowly depressed. Epistome long and conspicuous, distinct in dorsal and lateral view, as wide as apex of rostrum or slightly wider, separated from frons by very narrow carina, in females U-shaped, slender, lengthily exceeding anterior rostral margin, with tips directed anteriad, in males V-shaped, wider, less exceeding anterior rostral margin, with tips directed obliquely, laterally. Frons flat, squamose, bearing in lateral parts four or five pairs of stout apical setae, obliquely directed anteriad. Scrobes in dorsal view visible in apical third of rostrum as narrow furrows; in lateral view narrow, subparallel-sided, weakly curved, directed towards middle of eyes, visible as short furrow only in apical half of rostrum, in basal half with margins weakly indicated. Rostrum in lateral view somewhat convex, separated from head by shallow transverse depression. Eyes almost flat, hardly prominent from outline of head. Head distinctly enlarged basad.</p><p><bold><italic>Antennae</italic></bold> slender; scapes faintly regularly curved, approximately equally long as funicles, at basal two thirds weakly and regularly enlarged apicad, at apical third enlarged somewhat more, at apex equally wide as clubs. Funicles with segments 1 and 2 conical, long, funicle segment 1 slightly longer and wider than segment 2, in males more slender than in females; in males funicle 1 1.7–1.8 × as long as wide; segment 2 1.8–1.9 × as long as wide; segment 3 1.1 × as long as wide; segments 4 and 5 isodiametric; segment 6 1.1 × as wide as long; segment 7 1.4 × as wide as long; in females funicle 1 1.7–1.8 × as long as wide; segment 2 1.6–1.7 × as long as wide; segment 3 and 4 1.2 × as wide as long; segment 5 1.3 × as wide as long; segment 6 1.4 × as wide as long; segment 7 1.6 × as wide as long.</p><p><bold><italic>Pronotum</italic></bold> (Figs <xref ref-type="fig" rid="F1">1–4</xref>) 1.34–1.36 × as wide as long, widest just behind the midlength, with rounded sides, more strongly tapered anteriad than posteriad, behind anterior margin weakly constricted. Disc regularly convex. Base arched. Pronotum in lateral view moderately convex, ocular lobes developed.</p><p><bold><italic>Elytra</italic></bold> (Figs <xref ref-type="fig" rid="F1">1–4</xref>) 1.26–1.30 × as long as wide, oval, widest at midlength, with regularly rounded sides; shoulders regularly rounded; basal margin arched. Striae narrow, punctured, punctures hidden by appressed scales; stria 1 at base distinctly curved outwards, sutural interval at base distinctly enlarged. Interval almost flat, equally wide and elevated. Elytra in lateral view convex.</p><p><bold><italic>Protibiae</italic></bold> moderately long and slender, mesally distinctly, laterally weakly enlarged, at apex rounded, with fringe of short and fine yellowish setae, mucronate, inner margin of protibiae and metatibiae with 2–3 very small, black, almost indistinct teeth; metatibial corbels densely squamose. Tarsi slender; tarsomere 2 1.2–1.3 × as wide as long; tarsomere 3 1.5–1.6 × as wide as long and 1.4 × as wide as tarsomere 2; onychium (tarsomere 5) 1.4–1.6 × as long as tarsomere 3. Claws fused at basal third, moderately and regularly divergent apicad.</p><p><bold><italic>Penis</italic></bold> (Fig. <xref ref-type="fig" rid="F5">26</xref>) short and wide, 1.91 × as long as wide, in ventral view at base and at apex approximately equally wide, parallel-sided with slightly concave sides; apex regularly rounded to small, regular triangular prolongation; in lateral view wide, regularly curved, subcrescent-shaped, with slender and short apical elongation.</p><p><bold><italic>Female genitalia.</italic></bold> Sternite VIII umbrella-shaped with short apodeme. Gonocoxites not examined. Spermatheca (Fig. <xref ref-type="fig" rid="F5">28</xref>) with long, regularly and distinctly curved cornu; corpus large; ramus subsquare, nodulus smaller, subtriangular.</p><fig id="F1" position="float" orientation="portrait"><object-id xmlns:xlink="http://www.w3.org/1999/xlink" content-type="doi" xlink:type="simple">10.3897/zookeys.974.56059.figures1-8</object-id><object-id xmlns:xlink="http://www.w3.org/1999/xlink" content-type="arpha" xlink:type="simple">18568461-A1E9-563E-8BEB-15BAB39D440E</object-id><label>Figures 1–8.</label><caption><p>Habitus of species of <italic><tp:taxon-name><tp:taxon-name-part taxon-name-part-type="genus" reg="Rhinodontodes">Rhinodontodes</tp:taxon-name-part></tp:taxon-name></italic>: <bold>1, 2</bold><italic><tp:taxon-name><tp:taxon-name-part taxon-name-part-type="genus" reg="Rhinodontodes">R.</tp:taxon-name-part> <tp:taxon-name-part taxon-name-part-type="species" reg="alashanensis">alashanensis</tp:taxon-name-part></tp:taxon-name></italic> sp. nov., female, paratype, dorsal and lateral view <bold>3, 4</bold><italic><tp:taxon-name><tp:taxon-name-part taxon-name-part-type="genus" reg="Rhinodontodes">R.</tp:taxon-name-part> <tp:taxon-name-part taxon-name-part-type="species" reg="alashanensis">alashanensis</tp:taxon-name-part></tp:taxon-name></italic> sp. nov., male, holotype, dorsal and lateral view <bold>5, 6</bold><italic><tp:taxon-name><tp:taxon-name-part taxon-name-part-type="genus" reg="Rhinodontodes">R.</tp:taxon-name-part> <tp:taxon-name-part taxon-name-part-type="species" reg="subsignatus">subsignatus</tp:taxon-name-part></tp:taxon-name></italic>, female, dorsal and lateral view <bold>7, 8</bold><italic><tp:taxon-name><tp:taxon-name-part taxon-name-part-type="genus" reg="Rhinodontodes">R.</tp:taxon-name-part> <tp:taxon-name-part taxon-name-part-type="species" reg="subsignatus">subsignatus</tp:taxon-name-part></tp:taxon-name></italic>, male, dorsal and lateral view. Scale bars: 1 mm.</p></caption><graphic xmlns:xlink="http://www.w3.org/1999/xlink" xlink:href="zookeys-974-093-g001.jpg" position="float" orientation="portrait" xlink:type="simple" id="oo_460955.jpg"><uri content-type="original_file" xlink:type="simple">https://binary.pensoft.net/fig/460955</uri></graphic></fig></tp:treatment-sec><tp:treatment-sec sec-type="biology" id="SECID0E4FAE"><title>Biology.</title><p>Unknown.</p></tp:treatment-sec><tp:treatment-sec sec-type="distribution" id="SECID0ECGAE"><title>Distribution.</title><p>China, Inner Mongolia (Fig. <xref ref-type="fig" rid="F8">52</xref>).</p></tp:treatment-sec><tp:treatment-sec sec-type="etymology" id="SECID0EMGAE"><title>Etymology.</title><p>Patronymic, name is derived from the name of type locality.</p></tp:treatment-sec><tp:treatment-sec sec-type="Differential diagnosis" id="SECID0ERGAE"><title>Differential diagnosis.</title><p><italic><tp:taxon-name><tp:taxon-name-part taxon-name-part-type="genus" reg="Rhinodontodes">Rhinodontodes</tp:taxon-name-part> <tp:taxon-name-part taxon-name-part-type="species" reg="alashanensis">alashanensis</tp:taxon-name-part></tp:taxon-name></italic> is similar to the only other known species of the genus, <italic><tp:taxon-name><tp:taxon-name-part taxon-name-part-type="genus" reg="Rhinodontodes">R.</tp:taxon-name-part> <tp:taxon-name-part taxon-name-part-type="species" reg="subsignatus">subsignatus</tp:taxon-name-part></tp:taxon-name></italic> Voss, 1967. It is possible to distinguish the two species by the following key:</p><table-wrap content-type="key" position="anchor" orientation="portrait"><table id="TID0EKKAC" rules="all"><tbody><tr><td rowspan="1" colspan="1">1</td><td rowspan="1" colspan="1">Larger body size, 4.5–5.4 mm. Epistome short, with points narrower than rostrum at apex, in females V-shaped, moderately robust, slightly exceeding anterior margin of rostrum (Figs <xref ref-type="fig" rid="F1">5–8</xref>). Pronotum wider, 1.37–1.41 × as wide as long (Figs <xref ref-type="fig" rid="F1">5–8</xref>). Penis with long apical part (Fig. <xref ref-type="fig" rid="F5">27</xref>). China, Inner, Mongolia; Mongolia</td><td rowspan="1" colspan="1">
                    <bold><italic><tp:taxon-name><tp:taxon-name-part taxon-name-part-type="genus" reg="Rhinodontodes">R.</tp:taxon-name-part> <tp:taxon-name-part taxon-name-part-type="species" reg="subsignatus">subsignatus</tp:taxon-name-part></tp:taxon-name></italic> Voss</bold>
                  </td></tr><tr><td rowspan="1" colspan="1">–</td><td rowspan="1" colspan="1">Smaller body size, 3.9–4.3 mm. Epistome long, with tips as wide or wider than rostrum at apex, in females U-shaped, slender, distinctly exceeding anterior margin of rostrum (Figs <xref ref-type="fig" rid="F1">1–4</xref>). Pronotum narrower, 1.34–1.36 × as wide as long (Figs <xref ref-type="fig" rid="F1">1–4</xref>). Penis with short apical part (Fig. <xref ref-type="fig" rid="F5">26</xref>). China, Inner Mongolia</td><td rowspan="1" colspan="1">
                    <bold><italic><tp:taxon-name><tp:taxon-name-part taxon-name-part-type="genus" reg="Rhinodontodes">R.</tp:taxon-name-part> <tp:taxon-name-part taxon-name-part-type="species" reg="alashanensis">alashanensis</tp:taxon-name-part></tp:taxon-name></italic> sp. nov.</bold>
                  </td></tr></tbody></table></table-wrap></tp:treatment-sec><tp:treatment-sec><!--Section generated to contain objects referenced in tp:taxon-treatment.--><fig id="F4" position="float" orientation="portrait"><object-id xmlns:xlink="http://www.w3.org/1999/xlink" content-type="doi" xlink:type="simple">10.3897/zookeys.974.56059.figure25</object-id><object-id xmlns:xlink="http://www.w3.org/1999/xlink" content-type="arpha" xlink:type="simple">5BB5DF74-147F-5FAC-AA7A-2C37CFB65B4B</object-id><label>Figure 25.</label><caption><p>Head of <italic><tp:taxon-name><tp:taxon-name-part taxon-name-part-type="genus" reg="Rhinodontodes">Rhinodontodes</tp:taxon-name-part> <tp:taxon-name-part taxon-name-part-type="species" reg="alashanensis">alashanensis</tp:taxon-name-part></tp:taxon-name></italic>, sp. nov., dorsal view, arrows indicate the epistome.</p></caption><graphic xmlns:xlink="http://www.w3.org/1999/xlink" xlink:href="zookeys-974-093-g004.jpg" position="float" orientation="portrait" xlink:type="simple" id="oo_460958.jpg"><uri content-type="original_file" xlink:type="simple">https://binary.pensoft.net/fig/460958</uri></graphic></fig><fig id="F5" position="float" orientation="portrait"><object-id xmlns:xlink="http://www.w3.org/1999/xlink" content-type="doi" xlink:type="simple">10.3897/zookeys.974.56059.figures26-35</object-id><object-id xmlns:xlink="http://www.w3.org/1999/xlink" content-type="arpha" xlink:type="simple">ADCE6946-6CEB-5CE0-92A0-2282DF360F10</object-id><label>Figures 26–35.</label><caption><p>Genitalia of <italic><tp:taxon-name><tp:taxon-name-part taxon-name-part-type="genus" reg="Rhinodontodes">Rhinodontodes</tp:taxon-name-part></tp:taxon-name></italic> and <italic><tp:taxon-name><tp:taxon-name-part taxon-name-part-type="genus" reg="Rhinodontus">Rhinodontus</tp:taxon-name-part></tp:taxon-name></italic>: <bold>26</bold> Penis of <italic><tp:taxon-name><tp:taxon-name-part taxon-name-part-type="genus" reg="Rhinodontodes">Rhinodontodes</tp:taxon-name-part> <tp:taxon-name-part taxon-name-part-type="species" reg="alashanensis">alashanensis</tp:taxon-name-part></tp:taxon-name></italic> sp. nov., dorsal and lateral view <bold>27</bold> Penis of <italic><tp:taxon-name><tp:taxon-name-part taxon-name-part-type="genus" reg="Rhinodontodes">Rhinodontodes</tp:taxon-name-part> <tp:taxon-name-part taxon-name-part-type="species" reg="subsignatus">subsignatus</tp:taxon-name-part></tp:taxon-name></italic>, dorsal and lateral view <bold>28</bold> Spermatheca of <italic><tp:taxon-name><tp:taxon-name-part taxon-name-part-type="genus" reg="Rhinodontodes">Rhinodontodes</tp:taxon-name-part> <tp:taxon-name-part taxon-name-part-type="species" reg="alashanensis">alashanensis</tp:taxon-name-part></tp:taxon-name></italic> sp. nov. <bold>29</bold> Spermatheca of <italic><tp:taxon-name><tp:taxon-name-part taxon-name-part-type="genus" reg="Rhinodontodes">Rhinodontodes</tp:taxon-name-part> <tp:taxon-name-part taxon-name-part-type="species" reg="subsignatus">subsignatus</tp:taxon-name-part></tp:taxon-name></italic><bold>30</bold> Spermatheca of <italic><tp:taxon-name><tp:taxon-name-part taxon-name-part-type="genus" reg="Rhinodontus">Rhinodontus</tp:taxon-name-part> <tp:taxon-name-part taxon-name-part-type="species" reg="crassiscapus">crassiscapus</tp:taxon-name-part></tp:taxon-name></italic><bold>31</bold> Penis of <italic><tp:taxon-name><tp:taxon-name-part taxon-name-part-type="genus" reg="Rhinodontus">Rhinodontus</tp:taxon-name-part> <tp:taxon-name-part taxon-name-part-type="species" reg="ignarus">ignarus</tp:taxon-name-part></tp:taxon-name></italic>, dorsal and lateral view <bold>32</bold> Spermatheca of <italic><tp:taxon-name><tp:taxon-name-part taxon-name-part-type="genus" reg="Rhinodontus">Rhinodontus</tp:taxon-name-part> <tp:taxon-name-part taxon-name-part-type="species" reg="ignarus">ignarus</tp:taxon-name-part></tp:taxon-name></italic><bold>33</bold> Spermatheca of <italic><tp:taxon-name><tp:taxon-name-part taxon-name-part-type="genus" reg="Rhinodontus">Rhinodontus</tp:taxon-name-part> <tp:taxon-name-part taxon-name-part-type="species" reg="mongolicus">mongolicus</tp:taxon-name-part></tp:taxon-name></italic><bold>34</bold> Spermatheca of <italic><tp:taxon-name><tp:taxon-name-part taxon-name-part-type="genus" reg="Rhinodontus">Rhinodontus</tp:taxon-name-part> <tp:taxon-name-part taxon-name-part-type="species" reg="proximus">proximus</tp:taxon-name-part></tp:taxon-name></italic><bold>35</bold> Spermatheca of <italic><tp:taxon-name><tp:taxon-name-part taxon-name-part-type="genus" reg="Rhinodontus">Rhinodontus</tp:taxon-name-part> <tp:taxon-name-part taxon-name-part-type="species" reg="sawadai">sawadai</tp:taxon-name-part></tp:taxon-name></italic>. Scale bars: 0.50 mm (<bold>26, 27, 31</bold>); 0.25 mm (<bold>28–30, 32–35</bold>).</p></caption><graphic xmlns:xlink="http://www.w3.org/1999/xlink" xlink:href="zookeys-974-093-g005.jpg" position="float" orientation="portrait" xlink:type="simple" id="oo_460959.jpg"><uri content-type="original_file" xlink:type="simple">https://binary.pensoft.net/fig/460959</uri></graphic></fig><fig id="F8" position="float" orientation="portrait"><object-id xmlns:xlink="http://www.w3.org/1999/xlink" content-type="doi" xlink:type="simple">10.3897/zookeys.974.56059.figure52</object-id><object-id xmlns:xlink="http://www.w3.org/1999/xlink" content-type="arpha" xlink:type="simple">A0E83336-E64E-5B84-8090-9D8710D74BE9</object-id><label>Figure 52.</label><caption><p>Geographical distribution of new species and new record of <italic><tp:taxon-name><tp:taxon-name-part taxon-name-part-type="genus" reg="Rhinodontodes">Rhinodontodes</tp:taxon-name-part></tp:taxon-name></italic> in China.</p></caption><graphic xmlns:xlink="http://www.w3.org/1999/xlink" xlink:href="zookeys-974-093-g008.jpg" position="float" orientation="portrait" xlink:type="simple" id="oo_460962.jpg"><uri content-type="original_file" xlink:type="simple">https://binary.pensoft.net/fig/460962</uri></graphic></fig></tp:treatment-sec></tp:taxon-treatment>
