# Supplementary material for: On Chinese Trachyphloeini with description of four new species (Coleoptera, Curculionidae, Entiminae)
Source: Zookeys. 2020 Oct 7;974:93–119. doi: 10.3897/zookeys.974.56059 (PMC7557530; doi:10.3897/zookeys.974.56059)
Supplement: XML Treatment for Rhinodontodes subsignatus [file zookeys.974.56059-treatment3.xml]

<!DOCTYPE tp:taxon-treatment
  PUBLIC "-//TaxonX//DTD Taxonomic Treatment Publishing DTD v0 20100105//EN" "tax-treatment-NSO.dtd">
<tp:taxon-treatment xmlns:tp="http://www.plazi.org/taxpub"><tp:treatment-meta><kwd-group><label>Taxon classification</label><kwd><named-content xmlns:xlink="http://www.w3.org/1999/xlink" content-type="kingdom">Animalia</named-content></kwd><kwd><named-content xmlns:xlink="http://www.w3.org/1999/xlink" content-type="order">Coleoptera</named-content></kwd><kwd><named-content xmlns:xlink="http://www.w3.org/1999/xlink" content-type="family">Curculionidae</named-content></kwd></kwd-group><mixed-citation publication-type="journal"><person-group><name><surname>Ren</surname><given-names>Li</given-names></name><name><surname>Borovec</surname><given-names>Roman</given-names></name><name><surname>Zhang</surname><given-names>Runzhi</given-names></name></person-group><article-title>On Chinese <tp:taxon-name><tp:taxon-name-part taxon-name-part-type="tribe">Trachyphloeini</tp:taxon-name-part></tp:taxon-name> with description of four new species (<tp:taxon-name><tp:taxon-name-part taxon-name-part-type="order">Coleoptera</tp:taxon-name-part></tp:taxon-name>, <tp:taxon-name><tp:taxon-name-part taxon-name-part-type="family">Curculionidae</tp:taxon-name-part></tp:taxon-name>, <tp:taxon-name><tp:taxon-name-part taxon-name-part-type="subfamily">Entiminae</tp:taxon-name-part></tp:taxon-name>)</article-title><source>Zookeys</source><day>07</day><month>10</month><year>2020</year><volume>974</volume><fpage>93</fpage><lpage>119</lpage><pub-id pub-id-type="doi">10.3897/zookeys.974.56059</pub-id></mixed-citation></tp:treatment-meta><tp:nomenclature><tp:taxon-name><object-id xmlns:xlink="http://www.w3.org/1999/xlink" content-type="arpha" xlink:type="simple">32750428-A5F5-5BD7-A688-5125582A097B</object-id>
            <tp:taxon-name-part taxon-name-part-type="genus" reg="Rhinodontodes">Rhinodontodes</tp:taxon-name-part>
            <tp:taxon-name-part taxon-name-part-type="species" reg="subsignatus">subsignatus</tp:taxon-name-part>
          </tp:taxon-name><tp:taxon-authority>Voss, 1967</tp:taxon-authority><xref ref-type="fig" rid="F1">Figs 5–8</xref><xref ref-type="fig" rid="F5">, 27</xref><xref ref-type="fig" rid="F5">, 29</xref><xref ref-type="fig" rid="F8">, 52</xref><tp:nomenclature-citation-list><tp:nomenclature-citation><tp:taxon-name>
                <tp:taxon-name-part taxon-name-part-type="genus" reg="Rhinodontodes">Rhinodontodes</tp:taxon-name-part> <tp:taxon-name-part taxon-name-part-type="species" reg="subsignatus">subsignatus</tp:taxon-name-part></tp:taxon-name><comment>Voss, 1967: 277 (original description); <xref ref-type="bibr" rid="B1">Alonso-Zarazaga and Lyal 1999</xref>: 183 (catalogue); <xref ref-type="bibr" rid="B3">Borovec 2003</xref>: 49 (type examination); <xref ref-type="bibr" rid="B4">Borovec 2009</xref>: 76 (check-list); <xref ref-type="bibr" rid="B2">Alonso-Zarazaga et al. 2017</xref>: 403 (catalogue).</comment></tp:nomenclature-citation></tp:nomenclature-citation-list></tp:nomenclature><tp:treatment-sec sec-type="material" id="SECID0ETMAE"><title>Material examined.</title><p>China – <bold>Inner Mongolia Autonomous Region</bold> • 2 ♂♂ 2 ♀♀; 阿拉善左旗贺兰山水磨沟正沟 [Alxa Zuoqi, Helan Mountains, Shuimogou Zhenggou]; 27 Jul. 2010; 黄鑫磊 [X.L. Huang leg.]; <named-content xmlns:xlink="http://www.w3.org/1999/xlink" content-type="dwc:institutional_code" xlink:type="simple">IZCAS</named-content>, IOZ(E)1965104, IOZ(E)1965108, IOZ(E)1965105, IOZ(E)1965110; • 3 ♀♀; 阿拉善左旗贺兰山哈拉乌青树湾 [Alxa Zuoqi, Helan Mountains, Halawu, Qingshuwan]; 30 Jul. 2010; 黄鑫磊 [X.L. Huang leg.]; <named-content xmlns:xlink="http://www.w3.org/1999/xlink" content-type="dwc:institutional_code" xlink:type="simple">IZCAS</named-content>, IOZ(E)1965107, IOZ(E)1965109, IOZ(E)1965113; • 1 ♀; 阿拉善左旗贺兰山主峰峰顶 [Alxa Zuoqi, the main top of Helan Mountains]; 3134 m a.s.l.; 17 Aug. 2010; <named-content xmlns:xlink="http://www.w3.org/1999/xlink" content-type="dwc:verbatimCoordinates" xlink:type="simple"><named-content content-type="geo-json" specific-use="{&#34;type&#34;:&#34;Point&#34;,&#34;coordinates&#34;:[105.940000,38.830000]}" id="NCID0EINAE" xlink:type="simple">38°49.8'N, 105°56.4'E</named-content></named-content>; 林美英 [M.Y. Lin leg.]; <named-content xmlns:xlink="http://www.w3.org/1999/xlink" content-type="dwc:institutional_code" xlink:type="simple">IZCAS</named-content>, IOZ(E)1965112; • 1 ♂; 阿拉善左旗贺兰山水磨沟正沟 [Alxa Zuoqi, Helan Mountains, Shuimogou Zhenggou]; 2025 m a.s.l.; 16 Aug. 2010; <named-content xmlns:xlink="http://www.w3.org/1999/xlink" content-type="dwc:verbatimCoordinates" xlink:type="simple"><named-content content-type="geo-json" specific-use="{&#34;type&#34;:&#34;Point&#34;,&#34;coordinates&#34;:[105.890000,38.930000]}" id="NCID0EVNAE" xlink:type="simple">38°55.8'N, 105°53.4'E</named-content></named-content>; 林美英 [M.Y. Lin leg.]; <named-content xmlns:xlink="http://www.w3.org/1999/xlink" content-type="dwc:institutional_code" xlink:type="simple">IZCAS</named-content>, IOZ(E)1965114 • 2 ♀♀; 阿拉善左旗贺兰山强岗岭 [Alxa Zuoqi, Helan Mountains, Qianggangling]; 8 Aug. 2010; 黄鑫磊 [X.L. Huang leg.]; <named-content xmlns:xlink="http://www.w3.org/1999/xlink" content-type="dwc:institutional_code" xlink:type="simple">IZCAS</named-content>, IOZ(E)1965106, IOZ(E)1965111; • 1 ♂ 1 ♀; 阿拉善左旗贺兰山古拉本 [Alxa Zuoqi, Helan Mountains, Gulaben]; 6 Aug. 2010; 黄鑫磊 [X.L. Huang leg.]; <named-content xmlns:xlink="http://www.w3.org/1999/xlink" content-type="dwc:institutional_code" xlink:type="simple">IZCAS</named-content>, IOZ(E)1965102, IOZ(E)1965101; • 1 ♀; 阿拉善左旗贺兰山北寺 [Alxa Zuoqi, Helan Mountains, Beisi]; 13 Aug. 2010; 黄鑫磊 [X.L. Huang leg.]; <named-content xmlns:xlink="http://www.w3.org/1999/xlink" content-type="dwc:institutional_code" xlink:type="simple">IZCAS</named-content>, IOZ(E)1965103; • 1 ♀; 阿拉善左旗贺兰山水磨沟 [Alxa Zuoqi, Helan Mountains, Shuimogou]; 25 Jul. 2010; 黄鑫磊 [X.L. Huang leg.]; <named-content xmlns:xlink="http://www.w3.org/1999/xlink" content-type="dwc:institutional_code" xlink:type="simple">IZCAS</named-content>, IOZ(E)1941122.</p><p>Mongolia • 1 ♀; 40 km W Dalanzadgad, Gobi Gurvansaikhan NP, Yolyn am env.; 28–30 Jun. 2003; 1700–2000 m a.s.l.; Z. Jindra leg.; <abbrev xmlns:xlink="http://www.w3.org/1999/xlink" xlink:title="Roman Borovec collection, Sloupno, Czech Republic" id="ABBRID0EVOAE" xlink:type="simple">RBSC</abbrev>; • 2 ♀♀; Bayan-Chong, Aimak, Ich-Bogdo-Ula, srednegorie [central mountains]; 2500 m a.s.l.; 3 Jul. 1973; G. Medvedev leg.; <named-content xmlns:xlink="http://www.w3.org/1999/xlink" content-type="dwc:institutional_code" xlink:type="simple">ZIN</named-content>.</p></tp:treatment-sec><tp:treatment-sec sec-type="remarks" id="SECID0E5OAE"><title>Remarks.</title><p>The eighteen specimens examined of <italic><tp:taxon-name><tp:taxon-name-part taxon-name-part-type="genus" reg="Rhinodontodes">R.</tp:taxon-name-part> <tp:taxon-name-part taxon-name-part-type="species" reg="subsignatus">subsignatus</tp:taxon-name-part></tp:taxon-name></italic> come from Mongolia and also from China, Inner Mongolia Autonomous Region. The four males and 11 females from China differ somewhat from the three females from Mongolia, which share with the holotype slender, subparallel-sided, semi-erect elytral setae, while material from Mongolia has wider, subspatulate, semi-appressed elytral setae. Mongolian and Chinese specimens are almost identical in all other characters thus we assume the shape of elytral setae is a variable character of the species. This is the first record of <italic><tp:taxon-name><tp:taxon-name-part taxon-name-part-type="genus" reg="Rhinodontodes">R.</tp:taxon-name-part> <tp:taxon-name-part taxon-name-part-type="species" reg="subsignatus">subsignatus</tp:taxon-name-part></tp:taxon-name></italic> from China (Fig. <xref ref-type="fig" rid="F8">52</xref>).</p></tp:treatment-sec><tp:treatment-sec><!--Section generated to contain objects referenced in tp:taxon-treatment.--><fig id="F1" position="float" orientation="portrait"><object-id xmlns:xlink="http://www.w3.org/1999/xlink" content-type="doi" xlink:type="simple">10.3897/zookeys.974.56059.figures1-8</object-id><object-id xmlns:xlink="http://www.w3.org/1999/xlink" content-type="arpha" xlink:type="simple">18568461-A1E9-563E-8BEB-15BAB39D440E</object-id><label>Figures 1–8.</label><caption><p>Habitus of species of <italic><tp:taxon-name><tp:taxon-name-part taxon-name-part-type="genus" reg="Rhinodontodes">Rhinodontodes</tp:taxon-name-part></tp:taxon-name></italic>: <bold>1, 2</bold><italic><tp:taxon-name><tp:taxon-name-part taxon-name-part-type="genus" reg="Rhinodontodes">R.</tp:taxon-name-part> <tp:taxon-name-part taxon-name-part-type="species" reg="alashanensis">alashanensis</tp:taxon-name-part></tp:taxon-name></italic> sp. nov., female, paratype, dorsal and lateral view <bold>3, 4</bold><italic><tp:taxon-name><tp:taxon-name-part taxon-name-part-type="genus" reg="Rhinodontodes">R.</tp:taxon-name-part> <tp:taxon-name-part taxon-name-part-type="species" reg="alashanensis">alashanensis</tp:taxon-name-part></tp:taxon-name></italic> sp. nov., male, holotype, dorsal and lateral view <bold>5, 6</bold><italic><tp:taxon-name><tp:taxon-name-part taxon-name-part-type="genus" reg="Rhinodontodes">R.</tp:taxon-name-part> <tp:taxon-name-part taxon-name-part-type="species" reg="subsignatus">subsignatus</tp:taxon-name-part></tp:taxon-name></italic>, female, dorsal and lateral view <bold>7, 8</bold><italic><tp:taxon-name><tp:taxon-name-part taxon-name-part-type="genus" reg="Rhinodontodes">R.</tp:taxon-name-part> <tp:taxon-name-part taxon-name-part-type="species" reg="subsignatus">subsignatus</tp:taxon-name-part></tp:taxon-name></italic>, male, dorsal and lateral view. Scale bars: 1 mm.</p></caption><graphic xmlns:xlink="http://www.w3.org/1999/xlink" xlink:href="zookeys-974-093-g001.jpg" position="float" orientation="portrait" xlink:type="simple" id="oo_460955.jpg"><uri content-type="original_file" xlink:type="simple">https://binary.pensoft.net/fig/460955</uri></graphic></fig><fig id="F5" position="float" orientation="portrait"><object-id xmlns:xlink="http://www.w3.org/1999/xlink" content-type="doi" xlink:type="simple">10.3897/zookeys.974.56059.figures26-35</object-id><object-id xmlns:xlink="http://www.w3.org/1999/xlink" content-type="arpha" xlink:type="simple">ADCE6946-6CEB-5CE0-92A0-2282DF360F10</object-id><label>Figures 26–35.</label><caption><p>Genitalia of <italic><tp:taxon-name><tp:taxon-name-part taxon-name-part-type="genus" reg="Rhinodontodes">Rhinodontodes</tp:taxon-name-part></tp:taxon-name></italic> and <italic><tp:taxon-name><tp:taxon-name-part taxon-name-part-type="genus" reg="Rhinodontus">Rhinodontus</tp:taxon-name-part></tp:taxon-name></italic>: <bold>26</bold> Penis of <italic><tp:taxon-name><tp:taxon-name-part taxon-name-part-type="genus" reg="Rhinodontodes">Rhinodontodes</tp:taxon-name-part> <tp:taxon-name-part taxon-name-part-type="species" reg="alashanensis">alashanensis</tp:taxon-name-part></tp:taxon-name></italic> sp. nov., dorsal and lateral view <bold>27</bold> Penis of <italic><tp:taxon-name><tp:taxon-name-part taxon-name-part-type="genus" reg="Rhinodontodes">Rhinodontodes</tp:taxon-name-part> <tp:taxon-name-part taxon-name-part-type="species" reg="subsignatus">subsignatus</tp:taxon-name-part></tp:taxon-name></italic>, dorsal and lateral view <bold>28</bold> Spermatheca of <italic><tp:taxon-name><tp:taxon-name-part taxon-name-part-type="genus" reg="Rhinodontodes">Rhinodontodes</tp:taxon-name-part> <tp:taxon-name-part taxon-name-part-type="species" reg="alashanensis">alashanensis</tp:taxon-name-part></tp:taxon-name></italic> sp. nov. <bold>29</bold> Spermatheca of <italic><tp:taxon-name><tp:taxon-name-part taxon-name-part-type="genus" reg="Rhinodontodes">Rhinodontodes</tp:taxon-name-part> <tp:taxon-name-part taxon-name-part-type="species" reg="subsignatus">subsignatus</tp:taxon-name-part></tp:taxon-name></italic><bold>30</bold> Spermatheca of <italic><tp:taxon-name><tp:taxon-name-part taxon-name-part-type="genus" reg="Rhinodontus">Rhinodontus</tp:taxon-name-part> <tp:taxon-name-part taxon-name-part-type="species" reg="crassiscapus">crassiscapus</tp:taxon-name-part></tp:taxon-name></italic><bold>31</bold> Penis of <italic><tp:taxon-name><tp:taxon-name-part taxon-name-part-type="genus" reg="Rhinodontus">Rhinodontus</tp:taxon-name-part> <tp:taxon-name-part taxon-name-part-type="species" reg="ignarus">ignarus</tp:taxon-name-part></tp:taxon-name></italic>, dorsal and lateral view <bold>32</bold> Spermatheca of <italic><tp:taxon-name><tp:taxon-name-part taxon-name-part-type="genus" reg="Rhinodontus">Rhinodontus</tp:taxon-name-part> <tp:taxon-name-part taxon-name-part-type="species" reg="ignarus">ignarus</tp:taxon-name-part></tp:taxon-name></italic><bold>33</bold> Spermatheca of <italic><tp:taxon-name><tp:taxon-name-part taxon-name-part-type="genus" reg="Rhinodontus">Rhinodontus</tp:taxon-name-part> <tp:taxon-name-part taxon-name-part-type="species" reg="mongolicus">mongolicus</tp:taxon-name-part></tp:taxon-name></italic><bold>34</bold> Spermatheca of <italic><tp:taxon-name><tp:taxon-name-part taxon-name-part-type="genus" reg="Rhinodontus">Rhinodontus</tp:taxon-name-part> <tp:taxon-name-part taxon-name-part-type="species" reg="proximus">proximus</tp:taxon-name-part></tp:taxon-name></italic><bold>35</bold> Spermatheca of <italic><tp:taxon-name><tp:taxon-name-part taxon-name-part-type="genus" reg="Rhinodontus">Rhinodontus</tp:taxon-name-part> <tp:taxon-name-part taxon-name-part-type="species" reg="sawadai">sawadai</tp:taxon-name-part></tp:taxon-name></italic>. Scale bars: 0.50 mm (<bold>26, 27, 31</bold>); 0.25 mm (<bold>28–30, 32–35</bold>).</p></caption><graphic xmlns:xlink="http://www.w3.org/1999/xlink" xlink:href="zookeys-974-093-g005.jpg" position="float" orientation="portrait" xlink:type="simple" id="oo_460959.jpg"><uri content-type="original_file" xlink:type="simple">https://binary.pensoft.net/fig/460959</uri></graphic></fig><fig id="F8" position="float" orientation="portrait"><object-id xmlns:xlink="http://www.w3.org/1999/xlink" content-type="doi" xlink:type="simple">10.3897/zookeys.974.56059.figure52</object-id><object-id xmlns:xlink="http://www.w3.org/1999/xlink" content-type="arpha" xlink:type="simple">A0E83336-E64E-5B84-8090-9D8710D74BE9</object-id><label>Figure 52.</label><caption><p>Geographical distribution of new species and new record of <italic><tp:taxon-name><tp:taxon-name-part taxon-name-part-type="genus" reg="Rhinodontodes">Rhinodontodes</tp:taxon-name-part></tp:taxon-name></italic> in China.</p></caption><graphic xmlns:xlink="http://www.w3.org/1999/xlink" xlink:href="zookeys-974-093-g008.jpg" position="float" orientation="portrait" xlink:type="simple" id="oo_460962.jpg"><uri content-type="original_file" xlink:type="simple">https://binary.pensoft.net/fig/460962</uri></graphic></fig></tp:treatment-sec><ref-list><ref id="B1"><mixed-citation xmlns:xlink="http://www.w3.org/1999/xlink" xlink:type="simple"><person-group><name name-style="western"><surname>Alonso-Zarazaga</surname><given-names>MA</given-names></name><name name-style="western"><surname>Lyal</surname><given-names>CHC</given-names></name></person-group> (<year>1999</year>) <source>A world catalogue of families and genera of <tp:taxon-name><tp:taxon-name-part taxon-name-part-type="superfamily">Curculionoidea</tp:taxon-name-part></tp:taxon-name> (<tp:taxon-name><tp:taxon-name-part taxon-name-part-type="class">Insecta</tp:taxon-name-part></tp:taxon-name>: <tp:taxon-name><tp:taxon-name-part taxon-name-part-type="order">Coleoptera</tp:taxon-name-part></tp:taxon-name>) (excluding <tp:taxon-name><tp:taxon-name-part taxon-name-part-type="family">Scolytidae</tp:taxon-name-part></tp:taxon-name> and <tp:taxon-name><tp:taxon-name-part taxon-name-part-type="family">Platypodidae</tp:taxon-name-part></tp:taxon-name>).</source><publisher-name>Entomopraxis</publisher-name>, <publisher-loc>Barcelona SCP</publisher-loc>, <size units="page">315 pp</size>.</mixed-citation></ref><ref id="B3"><mixed-citation xmlns:xlink="http://www.w3.org/1999/xlink" xlink:type="simple"><person-group><name name-style="western"><surname>Borovec</surname><given-names>R</given-names></name></person-group> (<year>2003</year>) <article-title>Revision of genera <italic><tp:taxon-name><tp:taxon-name-part taxon-name-part-type="genus">Rhinodontus</tp:taxon-name-part></tp:taxon-name></italic> and <italic><tp:taxon-name><tp:taxon-name-part taxon-name-part-type="genus">Trachyphilus</tp:taxon-name-part></tp:taxon-name></italic> (<tp:taxon-name><tp:taxon-name-part taxon-name-part-type="order">Coleoptera</tp:taxon-name-part></tp:taxon-name>: <tp:taxon-name><tp:taxon-name-part taxon-name-part-type="family">Curculionidae</tp:taxon-name-part></tp:taxon-name>: <tp:taxon-name><tp:taxon-name-part taxon-name-part-type="subfamily">Entiminae</tp:taxon-name-part></tp:taxon-name>: <tp:taxon-name><tp:taxon-name-part taxon-name-part-type="tribe">Trachyphloeini</tp:taxon-name-part></tp:taxon-name>).</article-title><source>Klapalekiana</source><volume>39</volume>: <fpage>31</fpage>–<lpage>51</lpage>.</mixed-citation></ref><ref id="B4"><mixed-citation xmlns:xlink="http://www.w3.org/1999/xlink" xlink:type="simple"><person-group><name name-style="western"><surname>Borovec</surname><given-names>R</given-names></name></person-group> (<year>2009</year>) <article-title>Revision of the Palaearctic supraspecific taxa of the tribe <tp:taxon-name><tp:taxon-name-part taxon-name-part-type="tribe">Trachyphloeini</tp:taxon-name-part></tp:taxon-name> (<tp:taxon-name><tp:taxon-name-part taxon-name-part-type="order">Coleoptera</tp:taxon-name-part></tp:taxon-name>: <tp:taxon-name><tp:taxon-name-part taxon-name-part-type="family">Curculionidae</tp:taxon-name-part></tp:taxon-name>: <tp:taxon-name><tp:taxon-name-part taxon-name-part-type="subfamily">Entiminae</tp:taxon-name-part></tp:taxon-name>).</article-title><source>Klapalekiana</source><volume>45</volume>: <fpage>1</fpage>–<lpage>97</lpage>.</mixed-citation></ref><ref id="B2"><mixed-citation xmlns:xlink="http://www.w3.org/1999/xlink" xlink:type="simple"><person-group><name name-style="western"><surname>Alonso-Zarazaga</surname><given-names>MA</given-names></name><name name-style="western"><surname>Barrios</surname><given-names>H</given-names></name><name name-style="western"><surname>Borovec</surname><given-names>R</given-names></name><name name-style="western"><surname>Bouchard</surname><given-names>P</given-names></name><name name-style="western"><surname>Caldara</surname><given-names>R</given-names></name><name name-style="western"><surname>Colonnelli</surname><given-names>E</given-names></name><name name-style="western"><surname>Gültekin</surname><given-names>L</given-names></name><name name-style="western"><surname>Hlaváč</surname><given-names>P</given-names></name><name name-style="western"><surname>Korotyaev</surname><given-names>B</given-names></name><name name-style="western"><surname>Lyal</surname><given-names>CHC</given-names></name><name name-style="western"><surname>Machado</surname><given-names>A</given-names></name><name name-style="western"><surname>Meregalli</surname><given-names>M</given-names></name><name name-style="western"><surname>Pierotti</surname><given-names>H</given-names></name><name name-style="western"><surname>Ren</surname><given-names>L</given-names></name><name name-style="western"><surname>Sánchez-Ruiz</surname><given-names>M</given-names></name><name name-style="western"><surname>Sforzi</surname><given-names>A</given-names></name><name name-style="western"><surname>Silfverberg</surname><given-names>H</given-names></name><name name-style="western"><surname>Skuhrovec</surname><given-names>J</given-names></name><name name-style="western"><surname>Trýzna</surname><given-names>M</given-names></name><name name-style="western"><surname>Velázquez de Castro</surname><given-names>AJ</given-names></name><name name-style="western"><surname>Yunakov</surname><given-names>NN</given-names></name></person-group> (<year>2017</year>) <article-title>Cooperative catalogue of palaearctic <tp:taxon-name><tp:taxon-name-part taxon-name-part-type="order">Coleoptera</tp:taxon-name-part></tp:taxon-name><tp:taxon-name><tp:taxon-name-part taxon-name-part-type="superfamily">Curculionoidea</tp:taxon-name-part></tp:taxon-name>.</article-title><source>Monografías electrónicas SEA</source><volume>8</volume>: <fpage>1</fpage>–<lpage>729</lpage>. <ext-link xlink:type="simple" ext-link-type="uri" xlink:href="http://sea-entomologia.org/PDF/MeSEA_8_Catalogue_Palaeartic_Curculionoidea.pdf">http://sea-entomologia.org/PDF/MeSEA_8_Catalogue_Palaeartic_Curculionoidea.pdf</ext-link></mixed-citation></ref></ref-list></tp:taxon-treatment>
