# Supplementary material for: On Chinese Trachyphloeini with description of four new species (Coleoptera, Curculionidae, Entiminae)
Source: Zookeys. 2020 Oct 7;974:93–119. doi: 10.3897/zookeys.974.56059 (PMC7557530; doi:10.3897/zookeys.974.56059)
Supplement: XML Treatment for Rhinodontus crassiscapus [file zookeys.974.56059-treatment5.xml]

<!DOCTYPE tp:taxon-treatment
  PUBLIC "-//TaxonX//DTD Taxonomic Treatment Publishing DTD v0 20100105//EN" "tax-treatment-NSO.dtd">
<tp:taxon-treatment xmlns:tp="http://www.plazi.org/taxpub"><tp:treatment-meta><kwd-group><label>Taxon classification</label><kwd><named-content xmlns:xlink="http://www.w3.org/1999/xlink" content-type="kingdom">Animalia</named-content></kwd><kwd><named-content xmlns:xlink="http://www.w3.org/1999/xlink" content-type="order">Coleoptera</named-content></kwd><kwd><named-content xmlns:xlink="http://www.w3.org/1999/xlink" content-type="family">Curculionidae</named-content></kwd></kwd-group><mixed-citation publication-type="journal"><person-group><name><surname>Ren</surname><given-names>Li</given-names></name><name><surname>Borovec</surname><given-names>Roman</given-names></name><name><surname>Zhang</surname><given-names>Runzhi</given-names></name></person-group><article-title>On Chinese <tp:taxon-name><tp:taxon-name-part taxon-name-part-type="tribe">Trachyphloeini</tp:taxon-name-part></tp:taxon-name> with description of four new species (<tp:taxon-name><tp:taxon-name-part taxon-name-part-type="order">Coleoptera</tp:taxon-name-part></tp:taxon-name>, <tp:taxon-name><tp:taxon-name-part taxon-name-part-type="family">Curculionidae</tp:taxon-name-part></tp:taxon-name>, <tp:taxon-name><tp:taxon-name-part taxon-name-part-type="subfamily">Entiminae</tp:taxon-name-part></tp:taxon-name>)</article-title><source>Zookeys</source><day>07</day><month>10</month><year>2020</year><volume>974</volume><fpage>93</fpage><lpage>119</lpage><pub-id pub-id-type="doi">10.3897/zookeys.974.56059</pub-id></mixed-citation></tp:treatment-meta><tp:nomenclature><tp:taxon-name><object-id xmlns:xlink="http://www.w3.org/1999/xlink" content-type="arpha" xlink:type="simple">BBA534C3-2FA6-51F7-882F-7C4DA8294097</object-id>
            <tp:taxon-name-part taxon-name-part-type="genus" reg="Rhinodontus">Rhinodontus</tp:taxon-name-part>
            <tp:taxon-name-part taxon-name-part-type="species" reg="crassiscapus">crassiscapus</tp:taxon-name-part>
          </tp:taxon-name><tp:taxon-authority>Borovec, 2003</tp:taxon-authority><xref ref-type="fig" rid="F2">Figs 9</xref><xref ref-type="fig" rid="F2">, 10</xref><xref ref-type="fig" rid="F5">, 30</xref><tp:nomenclature-citation-list><tp:nomenclature-citation><tp:taxon-name>
                <tp:taxon-name-part taxon-name-part-type="genus" reg="Rhinodontus">Rhinodontus</tp:taxon-name-part> <tp:taxon-name-part taxon-name-part-type="species" reg="crassiscapus">crassiscapus</tp:taxon-name-part></tp:taxon-name><comment>Borovec, 2003: 38 (original description); <xref ref-type="bibr" rid="B4">Borovec 2009</xref>: 76 (check-list); <xref ref-type="bibr" rid="B2">Alonso-Zarazaga et al. 2017</xref>: 403 (catalogue).</comment></tp:nomenclature-citation></tp:nomenclature-citation-list></tp:nomenclature><tp:treatment-sec sec-type="material" id="SECID0EFVAE"><title>Material examined.</title><p>China – <bold>Qinghai Prov.</bold> • 2 ♀♀; Ю. скл. хр. Бурхан-Будда: дoл. oз. Алык-нoр. 30.V.1900. Експ. Кoзлoва. [southern slope of the mountains Burchan-Buddha, valley of the lake Alake Hu. 30.v.1900; Kozlov’s expedition]; <named-content xmlns:xlink="http://www.w3.org/1999/xlink" content-type="dwc:institutional_code" xlink:type="simple">ZIN</named-content>.</p></tp:treatment-sec><tp:treatment-sec sec-type="remarks" id="SECID0ESVAE"><title>Remarks.</title><p>This species was described based on three females from China, Xinjiang and Gansu. This is the first additional locality since the original description.</p><p><italic><tp:taxon-name><tp:taxon-name-part taxon-name-part-type="genus" reg="Rhinodontus">Rhinodontus</tp:taxon-name-part> <tp:taxon-name-part taxon-name-part-type="species" reg="crassiscapus">crassiscapus</tp:taxon-name-part></tp:taxon-name></italic> differs from all other species of the genus by its very short, distally thickened scape and by its long raised elytral setae being longer than one half of the interval width.</p><fig id="F2" position="float" orientation="portrait"><object-id xmlns:xlink="http://www.w3.org/1999/xlink" content-type="doi" xlink:type="simple">10.3897/zookeys.974.56059.figures9-16</object-id><object-id xmlns:xlink="http://www.w3.org/1999/xlink" content-type="arpha" xlink:type="simple">650375CD-BEA1-56A9-BAD3-92A4478BFDFA</object-id><label>Figures 9–16.</label><caption><p>Habitus of species of <italic><tp:taxon-name><tp:taxon-name-part taxon-name-part-type="genus" reg="Rhinodontus">Rhinodontus</tp:taxon-name-part></tp:taxon-name></italic>: <bold>9, 10</bold><italic><tp:taxon-name><tp:taxon-name-part taxon-name-part-type="genus" reg="Rhinodontus">R.</tp:taxon-name-part> <tp:taxon-name-part taxon-name-part-type="species" reg="crassiscapus">crassiscapus</tp:taxon-name-part></tp:taxon-name></italic>, female, dorsal and lateral view <bold>11, 12</bold><italic><tp:taxon-name><tp:taxon-name-part taxon-name-part-type="genus" reg="Rhinodontus">R.</tp:taxon-name-part> <tp:taxon-name-part taxon-name-part-type="species" reg="ignarus">ignarus</tp:taxon-name-part></tp:taxon-name></italic>, female, dorsal and lateral view <bold>13, 14</bold><italic><tp:taxon-name><tp:taxon-name-part taxon-name-part-type="genus" reg="Rhinodontus">R.</tp:taxon-name-part> <tp:taxon-name-part taxon-name-part-type="species" reg="mongolicus">mongolicus</tp:taxon-name-part></tp:taxon-name></italic>, female, dorsal and lateral view <bold>15, 16</bold><italic><tp:taxon-name><tp:taxon-name-part taxon-name-part-type="genus" reg="Rhinodontus">R.</tp:taxon-name-part> <tp:taxon-name-part taxon-name-part-type="species" reg="proximus">proximus</tp:taxon-name-part></tp:taxon-name></italic>, female, dorsal and lateral view. Scale bars: 1 mm.</p></caption><graphic xmlns:xlink="http://www.w3.org/1999/xlink" xlink:href="zookeys-974-093-g002.jpg" position="float" orientation="portrait" xlink:type="simple" id="oo_460956.jpg"><uri content-type="original_file" xlink:type="simple">https://binary.pensoft.net/fig/460956</uri></graphic></fig></tp:treatment-sec><tp:treatment-sec><!--Section generated to contain objects referenced in tp:taxon-treatment.--><fig id="F5" position="float" orientation="portrait"><object-id xmlns:xlink="http://www.w3.org/1999/xlink" content-type="doi" xlink:type="simple">10.3897/zookeys.974.56059.figures26-35</object-id><object-id xmlns:xlink="http://www.w3.org/1999/xlink" content-type="arpha" xlink:type="simple">ADCE6946-6CEB-5CE0-92A0-2282DF360F10</object-id><label>Figures 26–35.</label><caption><p>Genitalia of <italic><tp:taxon-name><tp:taxon-name-part taxon-name-part-type="genus" reg="Rhinodontodes">Rhinodontodes</tp:taxon-name-part></tp:taxon-name></italic> and <italic><tp:taxon-name><tp:taxon-name-part taxon-name-part-type="genus" reg="Rhinodontus">Rhinodontus</tp:taxon-name-part></tp:taxon-name></italic>: <bold>26</bold> Penis of <italic><tp:taxon-name><tp:taxon-name-part taxon-name-part-type="genus" reg="Rhinodontodes">Rhinodontodes</tp:taxon-name-part> <tp:taxon-name-part taxon-name-part-type="species" reg="alashanensis">alashanensis</tp:taxon-name-part></tp:taxon-name></italic> sp. nov., dorsal and lateral view <bold>27</bold> Penis of <italic><tp:taxon-name><tp:taxon-name-part taxon-name-part-type="genus" reg="Rhinodontodes">Rhinodontodes</tp:taxon-name-part> <tp:taxon-name-part taxon-name-part-type="species" reg="subsignatus">subsignatus</tp:taxon-name-part></tp:taxon-name></italic>, dorsal and lateral view <bold>28</bold> Spermatheca of <italic><tp:taxon-name><tp:taxon-name-part taxon-name-part-type="genus" reg="Rhinodontodes">Rhinodontodes</tp:taxon-name-part> <tp:taxon-name-part taxon-name-part-type="species" reg="alashanensis">alashanensis</tp:taxon-name-part></tp:taxon-name></italic> sp. nov. <bold>29</bold> Spermatheca of <italic><tp:taxon-name><tp:taxon-name-part taxon-name-part-type="genus" reg="Rhinodontodes">Rhinodontodes</tp:taxon-name-part> <tp:taxon-name-part taxon-name-part-type="species" reg="subsignatus">subsignatus</tp:taxon-name-part></tp:taxon-name></italic><bold>30</bold> Spermatheca of <italic><tp:taxon-name><tp:taxon-name-part taxon-name-part-type="genus" reg="Rhinodontus">Rhinodontus</tp:taxon-name-part> <tp:taxon-name-part taxon-name-part-type="species" reg="crassiscapus">crassiscapus</tp:taxon-name-part></tp:taxon-name></italic><bold>31</bold> Penis of <italic><tp:taxon-name><tp:taxon-name-part taxon-name-part-type="genus" reg="Rhinodontus">Rhinodontus</tp:taxon-name-part> <tp:taxon-name-part taxon-name-part-type="species" reg="ignarus">ignarus</tp:taxon-name-part></tp:taxon-name></italic>, dorsal and lateral view <bold>32</bold> Spermatheca of <italic><tp:taxon-name><tp:taxon-name-part taxon-name-part-type="genus" reg="Rhinodontus">Rhinodontus</tp:taxon-name-part> <tp:taxon-name-part taxon-name-part-type="species" reg="ignarus">ignarus</tp:taxon-name-part></tp:taxon-name></italic><bold>33</bold> Spermatheca of <italic><tp:taxon-name><tp:taxon-name-part taxon-name-part-type="genus" reg="Rhinodontus">Rhinodontus</tp:taxon-name-part> <tp:taxon-name-part taxon-name-part-type="species" reg="mongolicus">mongolicus</tp:taxon-name-part></tp:taxon-name></italic><bold>34</bold> Spermatheca of <italic><tp:taxon-name><tp:taxon-name-part taxon-name-part-type="genus" reg="Rhinodontus">Rhinodontus</tp:taxon-name-part> <tp:taxon-name-part taxon-name-part-type="species" reg="proximus">proximus</tp:taxon-name-part></tp:taxon-name></italic><bold>35</bold> Spermatheca of <italic><tp:taxon-name><tp:taxon-name-part taxon-name-part-type="genus" reg="Rhinodontus">Rhinodontus</tp:taxon-name-part> <tp:taxon-name-part taxon-name-part-type="species" reg="sawadai">sawadai</tp:taxon-name-part></tp:taxon-name></italic>. Scale bars: 0.50 mm (<bold>26, 27, 31</bold>); 0.25 mm (<bold>28–30, 32–35</bold>).</p></caption><graphic xmlns:xlink="http://www.w3.org/1999/xlink" xlink:href="zookeys-974-093-g005.jpg" position="float" orientation="portrait" xlink:type="simple" id="oo_460959.jpg"><uri content-type="original_file" xlink:type="simple">https://binary.pensoft.net/fig/460959</uri></graphic></fig></tp:treatment-sec><ref-list><ref id="B4"><mixed-citation xmlns:xlink="http://www.w3.org/1999/xlink" xlink:type="simple"><person-group><name name-style="western"><surname>Borovec</surname><given-names>R</given-names></name></person-group> (<year>2009</year>) <article-title>Revision of the Palaearctic supraspecific taxa of the tribe <tp:taxon-name><tp:taxon-name-part taxon-name-part-type="tribe">Trachyphloeini</tp:taxon-name-part></tp:taxon-name> (<tp:taxon-name><tp:taxon-name-part taxon-name-part-type="order">Coleoptera</tp:taxon-name-part></tp:taxon-name>: <tp:taxon-name><tp:taxon-name-part taxon-name-part-type="family">Curculionidae</tp:taxon-name-part></tp:taxon-name>: <tp:taxon-name><tp:taxon-name-part taxon-name-part-type="subfamily">Entiminae</tp:taxon-name-part></tp:taxon-name>).</article-title><source>Klapalekiana</source><volume>45</volume>: <fpage>1</fpage>–<lpage>97</lpage>.</mixed-citation></ref><ref id="B2"><mixed-citation xmlns:xlink="http://www.w3.org/1999/xlink" xlink:type="simple"><person-group><name name-style="western"><surname>Alonso-Zarazaga</surname><given-names>MA</given-names></name><name name-style="western"><surname>Barrios</surname><given-names>H</given-names></name><name name-style="western"><surname>Borovec</surname><given-names>R</given-names></name><name name-style="western"><surname>Bouchard</surname><given-names>P</given-names></name><name name-style="western"><surname>Caldara</surname><given-names>R</given-names></name><name name-style="western"><surname>Colonnelli</surname><given-names>E</given-names></name><name name-style="western"><surname>Gültekin</surname><given-names>L</given-names></name><name name-style="western"><surname>Hlaváč</surname><given-names>P</given-names></name><name name-style="western"><surname>Korotyaev</surname><given-names>B</given-names></name><name name-style="western"><surname>Lyal</surname><given-names>CHC</given-names></name><name name-style="western"><surname>Machado</surname><given-names>A</given-names></name><name name-style="western"><surname>Meregalli</surname><given-names>M</given-names></name><name name-style="western"><surname>Pierotti</surname><given-names>H</given-names></name><name name-style="western"><surname>Ren</surname><given-names>L</given-names></name><name name-style="western"><surname>Sánchez-Ruiz</surname><given-names>M</given-names></name><name name-style="western"><surname>Sforzi</surname><given-names>A</given-names></name><name name-style="western"><surname>Silfverberg</surname><given-names>H</given-names></name><name name-style="western"><surname>Skuhrovec</surname><given-names>J</given-names></name><name name-style="western"><surname>Trýzna</surname><given-names>M</given-names></name><name name-style="western"><surname>Velázquez de Castro</surname><given-names>AJ</given-names></name><name name-style="western"><surname>Yunakov</surname><given-names>NN</given-names></name></person-group> (<year>2017</year>) <article-title>Cooperative catalogue of palaearctic <tp:taxon-name><tp:taxon-name-part taxon-name-part-type="order">Coleoptera</tp:taxon-name-part></tp:taxon-name><tp:taxon-name><tp:taxon-name-part taxon-name-part-type="superfamily">Curculionoidea</tp:taxon-name-part></tp:taxon-name>.</article-title><source>Monografías electrónicas SEA</source><volume>8</volume>: <fpage>1</fpage>–<lpage>729</lpage>. <ext-link xlink:type="simple" ext-link-type="uri" xlink:href="http://sea-entomologia.org/PDF/MeSEA_8_Catalogue_Palaeartic_Curculionoidea.pdf">http://sea-entomologia.org/PDF/MeSEA_8_Catalogue_Palaeartic_Curculionoidea.pdf</ext-link></mixed-citation></ref></ref-list></tp:taxon-treatment>
