# Supplementary material for: On Chinese Trachyphloeini with description of four new species (Coleoptera, Curculionidae, Entiminae)
Source: Zookeys. 2020 Oct 7;974:93–119. doi: 10.3897/zookeys.974.56059 (PMC7557530; doi:10.3897/zookeys.974.56059)
Supplement: XML Treatment for Rhinodontus sawadai [file zookeys.974.56059-treatment9.xml]

<!DOCTYPE tp:taxon-treatment
  PUBLIC "-//TaxonX//DTD Taxonomic Treatment Publishing DTD v0 20100105//EN" "tax-treatment-NSO.dtd">
<tp:taxon-treatment xmlns:tp="http://www.plazi.org/taxpub"><tp:treatment-meta><kwd-group><label>Taxon classification</label><kwd><named-content xmlns:xlink="http://www.w3.org/1999/xlink" content-type="kingdom">Animalia</named-content></kwd><kwd><named-content xmlns:xlink="http://www.w3.org/1999/xlink" content-type="order">Coleoptera</named-content></kwd><kwd><named-content xmlns:xlink="http://www.w3.org/1999/xlink" content-type="family">Curculionidae</named-content></kwd></kwd-group><mixed-citation publication-type="journal"><person-group><name><surname>Ren</surname><given-names>Li</given-names></name><name><surname>Borovec</surname><given-names>Roman</given-names></name><name><surname>Zhang</surname><given-names>Runzhi</given-names></name></person-group><article-title>On Chinese <tp:taxon-name><tp:taxon-name-part taxon-name-part-type="tribe">Trachyphloeini</tp:taxon-name-part></tp:taxon-name> with description of four new species (<tp:taxon-name><tp:taxon-name-part taxon-name-part-type="order">Coleoptera</tp:taxon-name-part></tp:taxon-name>, <tp:taxon-name><tp:taxon-name-part taxon-name-part-type="family">Curculionidae</tp:taxon-name-part></tp:taxon-name>, <tp:taxon-name><tp:taxon-name-part taxon-name-part-type="subfamily">Entiminae</tp:taxon-name-part></tp:taxon-name>)</article-title><source>Zookeys</source><day>07</day><month>10</month><year>2020</year><volume>974</volume><fpage>93</fpage><lpage>119</lpage><pub-id pub-id-type="doi">10.3897/zookeys.974.56059</pub-id></mixed-citation></tp:treatment-meta><tp:nomenclature><tp:taxon-name><object-id xmlns:xlink="http://www.w3.org/1999/xlink" content-type="arpha" xlink:type="simple">69834EBD-F4CA-58B8-89DE-37081AC6336C</object-id>
            <tp:taxon-name-part taxon-name-part-type="genus" reg="Rhinodontus">Rhinodontus</tp:taxon-name-part>
            <tp:taxon-name-part taxon-name-part-type="species" reg="sawadai">sawadai</tp:taxon-name-part>
          </tp:taxon-name><tp:taxon-authority>Borovec, 2003</tp:taxon-authority><xref ref-type="fig" rid="F3">Figs 17</xref><xref ref-type="fig" rid="F3">, 18</xref><xref ref-type="fig" rid="F5">, 35</xref><tp:nomenclature-citation-list><tp:nomenclature-citation><tp:taxon-name>
                <tp:taxon-name-part taxon-name-part-type="genus" reg="Rhinodontus">Rhinodontus</tp:taxon-name-part> <tp:taxon-name-part taxon-name-part-type="species" reg="sawadai">sawadai</tp:taxon-name-part></tp:taxon-name><comment>Borovec, 2003: 40 (original description).</comment></tp:nomenclature-citation><tp:nomenclature-citation><tp:taxon-name>
                <tp:taxon-name-part taxon-name-part-type="genus" reg="Rhinodontus">Rhinodontus</tp:taxon-name-part> <tp:taxon-name-part taxon-name-part-type="species" reg="sawadai">sawadai</tp:taxon-name-part></tp:taxon-name><comment>: <xref ref-type="bibr" rid="B4">Borovec 2009</xref>: 76 (check-list); <xref ref-type="bibr" rid="B2">Alonso-Zarazaga et al. 2017</xref>: 403 (catalogue).</comment></tp:nomenclature-citation></tp:nomenclature-citation-list></tp:nomenclature><tp:treatment-sec sec-type="material" id="SECID0EYJAG"><title>Material examined.</title><p>China – <bold>Xinjiang Autonomous Region</bold> • 1 ♀; Polu; 13 May 1890; <named-content xmlns:xlink="http://www.w3.org/1999/xlink" content-type="dwc:institutional_code" xlink:type="simple">ZIN</named-content>.</p></tp:treatment-sec><tp:treatment-sec sec-type="remarks" id="SECID0EFKAG"><title>Remarks.</title><p>This species was described based on three females from China, Xinjiang; this is the first additional specimen since the original description. <italic><tp:taxon-name><tp:taxon-name-part taxon-name-part-type="genus" reg="Rhinodontus">Rhinodontus</tp:taxon-name-part> <tp:taxon-name-part taxon-name-part-type="species" reg="sawadai">sawadai</tp:taxon-name-part></tp:taxon-name></italic> can be distinguished from other species of the genus by its wider rostrum, curved scape, missing prominences above eyes, and less enlarged outside apex of protibia.</p><fig id="F3" position="float" orientation="portrait"><object-id xmlns:xlink="http://www.w3.org/1999/xlink" content-type="doi" xlink:type="simple">10.3897/zookeys.974.56059.figures17-24</object-id><object-id xmlns:xlink="http://www.w3.org/1999/xlink" content-type="arpha" xlink:type="simple">82B874C9-47D9-5C02-9BC4-7DAC64DABB1E</object-id><label>Figures 17–24.</label><caption><p>Habitus of species of <italic><tp:taxon-name><tp:taxon-name-part taxon-name-part-type="genus" reg="Rhinodontus">Rhinodontus</tp:taxon-name-part></tp:taxon-name></italic> and <italic><tp:taxon-name><tp:taxon-name-part taxon-name-part-type="genus" reg="Trachyphloeosoma">Trachyphloeosoma</tp:taxon-name-part></tp:taxon-name></italic>: <bold>17, 18</bold><italic><tp:taxon-name><tp:taxon-name-part taxon-name-part-type="genus" reg="Rhinodontus">Rhinodontus</tp:taxon-name-part> <tp:taxon-name-part taxon-name-part-type="species" reg="sawadai">sawadai</tp:taxon-name-part></tp:taxon-name></italic>, female, dorsal and lateral view <bold>19, 20</bold><italic><tp:taxon-name><tp:taxon-name-part taxon-name-part-type="genus" reg="Trachyphloeosoma">Trachyphloeosoma</tp:taxon-name-part> <tp:taxon-name-part taxon-name-part-type="species" reg="honza">honza</tp:taxon-name-part></tp:taxon-name></italic> sp. nov., paratype, female, dorsal and lateral view <bold>21, 22</bold><italic><tp:taxon-name><tp:taxon-name-part taxon-name-part-type="genus" reg="Trachyphloeosoma">T.</tp:taxon-name-part> <tp:taxon-name-part taxon-name-part-type="species" reg="jirka">jirka</tp:taxon-name-part></tp:taxon-name></italic> sp. nov., paratype, female, dorsal and lateral view <bold>23, 24</bold><italic><tp:taxon-name><tp:taxon-name-part taxon-name-part-type="genus" reg="Trachyphloeosoma">T.</tp:taxon-name-part> <tp:taxon-name-part taxon-name-part-type="species" reg="martin">martin</tp:taxon-name-part></tp:taxon-name></italic> sp. nov., paratype, female, dorsal and lateral view. Scale bars: 1 mm.</p></caption><graphic xmlns:xlink="http://www.w3.org/1999/xlink" xlink:href="zookeys-974-093-g003.jpg" position="float" orientation="portrait" xlink:type="simple" id="oo_460957.jpg"><uri content-type="original_file" xlink:type="simple">https://binary.pensoft.net/fig/460957</uri></graphic></fig></tp:treatment-sec><tp:treatment-sec><!--Section generated to contain objects referenced in tp:taxon-treatment.--><fig id="F5" position="float" orientation="portrait"><object-id xmlns:xlink="http://www.w3.org/1999/xlink" content-type="doi" xlink:type="simple">10.3897/zookeys.974.56059.figures26-35</object-id><object-id xmlns:xlink="http://www.w3.org/1999/xlink" content-type="arpha" xlink:type="simple">ADCE6946-6CEB-5CE0-92A0-2282DF360F10</object-id><label>Figures 26–35.</label><caption><p>Genitalia of <italic><tp:taxon-name><tp:taxon-name-part taxon-name-part-type="genus" reg="Rhinodontodes">Rhinodontodes</tp:taxon-name-part></tp:taxon-name></italic> and <italic><tp:taxon-name><tp:taxon-name-part taxon-name-part-type="genus" reg="Rhinodontus">Rhinodontus</tp:taxon-name-part></tp:taxon-name></italic>: <bold>26</bold> Penis of <italic><tp:taxon-name><tp:taxon-name-part taxon-name-part-type="genus" reg="Rhinodontodes">Rhinodontodes</tp:taxon-name-part> <tp:taxon-name-part taxon-name-part-type="species" reg="alashanensis">alashanensis</tp:taxon-name-part></tp:taxon-name></italic> sp. nov., dorsal and lateral view <bold>27</bold> Penis of <italic><tp:taxon-name><tp:taxon-name-part taxon-name-part-type="genus" reg="Rhinodontodes">Rhinodontodes</tp:taxon-name-part> <tp:taxon-name-part taxon-name-part-type="species" reg="subsignatus">subsignatus</tp:taxon-name-part></tp:taxon-name></italic>, dorsal and lateral view <bold>28</bold> Spermatheca of <italic><tp:taxon-name><tp:taxon-name-part taxon-name-part-type="genus" reg="Rhinodontodes">Rhinodontodes</tp:taxon-name-part> <tp:taxon-name-part taxon-name-part-type="species" reg="alashanensis">alashanensis</tp:taxon-name-part></tp:taxon-name></italic> sp. nov. <bold>29</bold> Spermatheca of <italic><tp:taxon-name><tp:taxon-name-part taxon-name-part-type="genus" reg="Rhinodontodes">Rhinodontodes</tp:taxon-name-part> <tp:taxon-name-part taxon-name-part-type="species" reg="subsignatus">subsignatus</tp:taxon-name-part></tp:taxon-name></italic><bold>30</bold> Spermatheca of <italic><tp:taxon-name><tp:taxon-name-part taxon-name-part-type="genus" reg="Rhinodontus">Rhinodontus</tp:taxon-name-part> <tp:taxon-name-part taxon-name-part-type="species" reg="crassiscapus">crassiscapus</tp:taxon-name-part></tp:taxon-name></italic><bold>31</bold> Penis of <italic><tp:taxon-name><tp:taxon-name-part taxon-name-part-type="genus" reg="Rhinodontus">Rhinodontus</tp:taxon-name-part> <tp:taxon-name-part taxon-name-part-type="species" reg="ignarus">ignarus</tp:taxon-name-part></tp:taxon-name></italic>, dorsal and lateral view <bold>32</bold> Spermatheca of <italic><tp:taxon-name><tp:taxon-name-part taxon-name-part-type="genus" reg="Rhinodontus">Rhinodontus</tp:taxon-name-part> <tp:taxon-name-part taxon-name-part-type="species" reg="ignarus">ignarus</tp:taxon-name-part></tp:taxon-name></italic><bold>33</bold> Spermatheca of <italic><tp:taxon-name><tp:taxon-name-part taxon-name-part-type="genus" reg="Rhinodontus">Rhinodontus</tp:taxon-name-part> <tp:taxon-name-part taxon-name-part-type="species" reg="mongolicus">mongolicus</tp:taxon-name-part></tp:taxon-name></italic><bold>34</bold> Spermatheca of <italic><tp:taxon-name><tp:taxon-name-part taxon-name-part-type="genus" reg="Rhinodontus">Rhinodontus</tp:taxon-name-part> <tp:taxon-name-part taxon-name-part-type="species" reg="proximus">proximus</tp:taxon-name-part></tp:taxon-name></italic><bold>35</bold> Spermatheca of <italic><tp:taxon-name><tp:taxon-name-part taxon-name-part-type="genus" reg="Rhinodontus">Rhinodontus</tp:taxon-name-part> <tp:taxon-name-part taxon-name-part-type="species" reg="sawadai">sawadai</tp:taxon-name-part></tp:taxon-name></italic>. Scale bars: 0.50 mm (<bold>26, 27, 31</bold>); 0.25 mm (<bold>28–30, 32–35</bold>).</p></caption><graphic xmlns:xlink="http://www.w3.org/1999/xlink" xlink:href="zookeys-974-093-g005.jpg" position="float" orientation="portrait" xlink:type="simple" id="oo_460959.jpg"><uri content-type="original_file" xlink:type="simple">https://binary.pensoft.net/fig/460959</uri></graphic></fig></tp:treatment-sec><ref-list><ref id="B4"><mixed-citation xmlns:xlink="http://www.w3.org/1999/xlink" xlink:type="simple"><person-group><name name-style="western"><surname>Borovec</surname><given-names>R</given-names></name></person-group> (<year>2009</year>) <article-title>Revision of the Palaearctic supraspecific taxa of the tribe <tp:taxon-name><tp:taxon-name-part taxon-name-part-type="tribe">Trachyphloeini</tp:taxon-name-part></tp:taxon-name> (<tp:taxon-name><tp:taxon-name-part taxon-name-part-type="order">Coleoptera</tp:taxon-name-part></tp:taxon-name>: <tp:taxon-name><tp:taxon-name-part taxon-name-part-type="family">Curculionidae</tp:taxon-name-part></tp:taxon-name>: <tp:taxon-name><tp:taxon-name-part taxon-name-part-type="subfamily">Entiminae</tp:taxon-name-part></tp:taxon-name>).</article-title><source>Klapalekiana</source><volume>45</volume>: <fpage>1</fpage>–<lpage>97</lpage>.</mixed-citation></ref><ref id="B2"><mixed-citation xmlns:xlink="http://www.w3.org/1999/xlink" xlink:type="simple"><person-group><name name-style="western"><surname>Alonso-Zarazaga</surname><given-names>MA</given-names></name><name name-style="western"><surname>Barrios</surname><given-names>H</given-names></name><name name-style="western"><surname>Borovec</surname><given-names>R</given-names></name><name name-style="western"><surname>Bouchard</surname><given-names>P</given-names></name><name name-style="western"><surname>Caldara</surname><given-names>R</given-names></name><name name-style="western"><surname>Colonnelli</surname><given-names>E</given-names></name><name name-style="western"><surname>Gültekin</surname><given-names>L</given-names></name><name name-style="western"><surname>Hlaváč</surname><given-names>P</given-names></name><name name-style="western"><surname>Korotyaev</surname><given-names>B</given-names></name><name name-style="western"><surname>Lyal</surname><given-names>CHC</given-names></name><name name-style="western"><surname>Machado</surname><given-names>A</given-names></name><name name-style="western"><surname>Meregalli</surname><given-names>M</given-names></name><name name-style="western"><surname>Pierotti</surname><given-names>H</given-names></name><name name-style="western"><surname>Ren</surname><given-names>L</given-names></name><name name-style="western"><surname>Sánchez-Ruiz</surname><given-names>M</given-names></name><name name-style="western"><surname>Sforzi</surname><given-names>A</given-names></name><name name-style="western"><surname>Silfverberg</surname><given-names>H</given-names></name><name name-style="western"><surname>Skuhrovec</surname><given-names>J</given-names></name><name name-style="western"><surname>Trýzna</surname><given-names>M</given-names></name><name name-style="western"><surname>Velázquez de Castro</surname><given-names>AJ</given-names></name><name name-style="western"><surname>Yunakov</surname><given-names>NN</given-names></name></person-group> (<year>2017</year>) <article-title>Cooperative catalogue of palaearctic <tp:taxon-name><tp:taxon-name-part taxon-name-part-type="order">Coleoptera</tp:taxon-name-part></tp:taxon-name><tp:taxon-name><tp:taxon-name-part taxon-name-part-type="superfamily">Curculionoidea</tp:taxon-name-part></tp:taxon-name>.</article-title><source>Monografías electrónicas SEA</source><volume>8</volume>: <fpage>1</fpage>–<lpage>729</lpage>. <ext-link xlink:type="simple" ext-link-type="uri" xlink:href="http://sea-entomologia.org/PDF/MeSEA_8_Catalogue_Palaeartic_Curculionoidea.pdf">http://sea-entomologia.org/PDF/MeSEA_8_Catalogue_Palaeartic_Curculionoidea.pdf</ext-link></mixed-citation></ref></ref-list></tp:taxon-treatment>
