# Supplementary material for: On Chinese Trachyphloeini with description of four new species (Coleoptera, Curculionidae, Entiminae)
Source: Zookeys. 2020 Oct 7;974:93–119. doi: 10.3897/zookeys.974.56059 (PMC7557530; doi:10.3897/zookeys.974.56059)
Supplement: XML Treatment for Trachyphloeosoma [file zookeys.974.56059-treatment10.xml]

<!DOCTYPE tp:taxon-treatment
  PUBLIC "-//TaxonX//DTD Taxonomic Treatment Publishing DTD v0 20100105//EN" "tax-treatment-NSO.dtd">
<tp:taxon-treatment xmlns:tp="http://www.plazi.org/taxpub"><tp:treatment-meta><kwd-group><label>Taxon classification</label><kwd><named-content xmlns:xlink="http://www.w3.org/1999/xlink" content-type="kingdom">Animalia</named-content></kwd><kwd><named-content xmlns:xlink="http://www.w3.org/1999/xlink" content-type="order">Coleoptera</named-content></kwd><kwd><named-content xmlns:xlink="http://www.w3.org/1999/xlink" content-type="family">Curculionidae</named-content></kwd></kwd-group><mixed-citation publication-type="journal"><person-group><name><surname>Ren</surname><given-names>Li</given-names></name><name><surname>Borovec</surname><given-names>Roman</given-names></name><name><surname>Zhang</surname><given-names>Runzhi</given-names></name></person-group><article-title>On Chinese <tp:taxon-name><tp:taxon-name-part taxon-name-part-type="tribe">Trachyphloeini</tp:taxon-name-part></tp:taxon-name> with description of four new species (<tp:taxon-name><tp:taxon-name-part taxon-name-part-type="order">Coleoptera</tp:taxon-name-part></tp:taxon-name>, <tp:taxon-name><tp:taxon-name-part taxon-name-part-type="family">Curculionidae</tp:taxon-name-part></tp:taxon-name>, <tp:taxon-name><tp:taxon-name-part taxon-name-part-type="subfamily">Entiminae</tp:taxon-name-part></tp:taxon-name>)</article-title><source>Zookeys</source><day>07</day><month>10</month><year>2020</year><volume>974</volume><fpage>93</fpage><lpage>119</lpage><pub-id pub-id-type="doi">10.3897/zookeys.974.56059</pub-id></mixed-citation></tp:treatment-meta><tp:nomenclature><tp:taxon-name><object-id xmlns:xlink="http://www.w3.org/1999/xlink" content-type="arpha" xlink:type="simple">2D61DFD1-3A97-57E0-AD58-904BEFFD9632</object-id>
            <tp:taxon-name-part taxon-name-part-type="genus" reg="Trachyphloeosoma">Trachyphloeosoma</tp:taxon-name-part>
          </tp:taxon-name><tp:taxon-authority>Wollaston, 1869</tp:taxon-authority><tp:nomenclature-citation-list><tp:nomenclature-citation><tp:taxon-name>
                <tp:taxon-name-part taxon-name-part-type="genus" reg="Trachyphloeosoma">Trachyphloeosoma</tp:taxon-name-part>
              </tp:taxon-name><comment>Wollaston, 1869: 414 (original description); <xref ref-type="bibr" rid="B16">Zimmerman 1956</xref>: 27 (review of genus); <xref ref-type="bibr" rid="B1">Alonso-Zarazaga and Lyal 1999</xref>: 183 (catalogue); <xref ref-type="bibr" rid="B4">Borovec 2009</xref>: 52 (redescription of genus); <xref ref-type="bibr" rid="B6">Borovec 2014</xref>: 11 (revision of genus); <xref ref-type="bibr" rid="B8">Morimoto 2015</xref>: 343 (review of Japanese species); <xref ref-type="bibr" rid="B2">Alonso-Zarazaga et al. 2017</xref>: 406 (catalogue).</comment></tp:nomenclature-citation></tp:nomenclature-citation-list></tp:nomenclature><tp:treatment-sec sec-type="remarks" id="SECID0EHPAG"><title>Remarks.</title><p>This genus was described by Wollaston based on material from the island of St. Helena. Additional species were described later, and the present number of valid species is five. The genus was redescribed and compared to all other Palaearctic <tp:taxon-name><tp:taxon-name-part taxon-name-part-type="tribe">Trachyphloeini</tp:taxon-name-part></tp:taxon-name> by <xref ref-type="bibr" rid="B4">Borovec (2009)</xref>, then subsequently revised by <xref ref-type="bibr" rid="B6">Borovec (2014)</xref>, based on material from China, Vietnam, Japan, Korea, and the Moluccas. <xref ref-type="bibr" rid="B8">Morimoto (2015)</xref>, in his monography of Japanese <tp:taxon-name><tp:taxon-name-part taxon-name-part-type="subfamily">Entiminae</tp:taxon-name-part></tp:taxon-name>, surveyed the Japanese species of the genus. China is the most northwestern part of the range of the genus, and <italic><tp:taxon-name><tp:taxon-name-part taxon-name-part-type="genus" reg="Trachyphloeosoma">Trachyphloeosoma</tp:taxon-name-part></tp:taxon-name></italic> was first recorded from this country only in 2009 by Borovec, based on one male from Yunnan, and subsequently by <xref ref-type="bibr" rid="B6">Borovec (2014)</xref> based on several additional specimens of the same species. Following examination of some newly sifted material from China, and comparing this with <xref ref-type="bibr" rid="B8">Morimoto’s (2015)</xref> review of the genus from the Japanese islands, we can state that the species collected in China are new to science. We can thus correct the name of the species so far recorded from China. This newly collected material from China was erroneously identified as <italic><tp:taxon-name><tp:taxon-name-part taxon-name-part-type="genus" reg="Trachyphloeosoma">T.</tp:taxon-name-part> <tp:taxon-name-part taxon-name-part-type="species" reg="advena">advena</tp:taxon-name-part></tp:taxon-name></italic> Zimmerman, 1956 and was listed under this name in the Palaearctic catalogue (<xref ref-type="bibr" rid="B2">Alonso-Zarazaga et al. 2017</xref>). After dissection and thorough examination, we are able to recognise the specimens as distinct from <italic><tp:taxon-name><tp:taxon-name-part taxon-name-part-type="genus" reg="Trachyphloeosoma">T.</tp:taxon-name-part> <tp:taxon-name-part taxon-name-part-type="species" reg="advena">advena</tp:taxon-name-part></tp:taxon-name></italic> and belonging to three different species, which are described below.</p><fig id="F4" position="float" orientation="portrait"><object-id xmlns:xlink="http://www.w3.org/1999/xlink" content-type="doi" xlink:type="simple">10.3897/zookeys.974.56059.figure25</object-id><object-id xmlns:xlink="http://www.w3.org/1999/xlink" content-type="arpha" xlink:type="simple">5BB5DF74-147F-5FAC-AA7A-2C37CFB65B4B</object-id><label>Figure 25.</label><caption><p>Head of <italic><tp:taxon-name><tp:taxon-name-part taxon-name-part-type="genus" reg="Rhinodontodes">Rhinodontodes</tp:taxon-name-part> <tp:taxon-name-part taxon-name-part-type="species" reg="alashanensis">alashanensis</tp:taxon-name-part></tp:taxon-name></italic>, sp. nov., dorsal view, arrows indicate the epistome.</p></caption><graphic xmlns:xlink="http://www.w3.org/1999/xlink" xlink:href="zookeys-974-093-g004.jpg" position="float" orientation="portrait" xlink:type="simple" id="oo_460958.jpg"><uri content-type="original_file" xlink:type="simple">https://binary.pensoft.net/fig/460958</uri></graphic></fig></tp:treatment-sec><ref-list><ref id="B16"><mixed-citation xmlns:xlink="http://www.w3.org/1999/xlink" xlink:type="simple"><person-group><name name-style="western"><surname>Zimmerman</surname><given-names>EC</given-names></name></person-group> (<year>1956</year>) <article-title>On <italic><tp:taxon-name><tp:taxon-name-part taxon-name-part-type="genus">Trachyphloeosoma</tp:taxon-name-part></tp:taxon-name></italic> and a new species from Hawaii (<tp:taxon-name><tp:taxon-name-part taxon-name-part-type="order">Coleoptera</tp:taxon-name-part></tp:taxon-name>. <tp:taxon-name><tp:taxon-name-part taxon-name-part-type="family">Curculionidae</tp:taxon-name-part></tp:taxon-name>).</article-title><source>The Coleopterists Bulletin</source><volume>10</volume>: <fpage>27</fpage>–<lpage>31</lpage>. <ext-link xlink:type="simple" ext-link-type="uri" xlink:href="https://www.jstor.org/stable/3999054">https://www.jstor.org/stable/3999054</ext-link></mixed-citation></ref><ref id="B1"><mixed-citation xmlns:xlink="http://www.w3.org/1999/xlink" xlink:type="simple"><person-group><name name-style="western"><surname>Alonso-Zarazaga</surname><given-names>MA</given-names></name><name name-style="western"><surname>Lyal</surname><given-names>CHC</given-names></name></person-group> (<year>1999</year>) <source>A world catalogue of families and genera of <tp:taxon-name><tp:taxon-name-part taxon-name-part-type="superfamily">Curculionoidea</tp:taxon-name-part></tp:taxon-name> (<tp:taxon-name><tp:taxon-name-part taxon-name-part-type="class">Insecta</tp:taxon-name-part></tp:taxon-name>: <tp:taxon-name><tp:taxon-name-part taxon-name-part-type="order">Coleoptera</tp:taxon-name-part></tp:taxon-name>) (excluding <tp:taxon-name><tp:taxon-name-part taxon-name-part-type="family">Scolytidae</tp:taxon-name-part></tp:taxon-name> and <tp:taxon-name><tp:taxon-name-part taxon-name-part-type="family">Platypodidae</tp:taxon-name-part></tp:taxon-name>).</source><publisher-name>Entomopraxis</publisher-name>, <publisher-loc>Barcelona SCP</publisher-loc>, <size units="page">315 pp</size>.</mixed-citation></ref><ref id="B4"><mixed-citation xmlns:xlink="http://www.w3.org/1999/xlink" xlink:type="simple"><person-group><name name-style="western"><surname>Borovec</surname><given-names>R</given-names></name></person-group> (<year>2009</year>) <article-title>Revision of the Palaearctic supraspecific taxa of the tribe <tp:taxon-name><tp:taxon-name-part taxon-name-part-type="tribe">Trachyphloeini</tp:taxon-name-part></tp:taxon-name> (<tp:taxon-name><tp:taxon-name-part taxon-name-part-type="order">Coleoptera</tp:taxon-name-part></tp:taxon-name>: <tp:taxon-name><tp:taxon-name-part taxon-name-part-type="family">Curculionidae</tp:taxon-name-part></tp:taxon-name>: <tp:taxon-name><tp:taxon-name-part taxon-name-part-type="subfamily">Entiminae</tp:taxon-name-part></tp:taxon-name>).</article-title><source>Klapalekiana</source><volume>45</volume>: <fpage>1</fpage>–<lpage>97</lpage>.</mixed-citation></ref><ref id="B6"><mixed-citation xmlns:xlink="http://www.w3.org/1999/xlink" xlink:type="simple"><person-group><name name-style="western"><surname>Borovec</surname><given-names>R</given-names></name></person-group> (<year>2014</year>) <article-title>Study on <tp:taxon-name><tp:taxon-name-part taxon-name-part-type="tribe">Trachyphloeini</tp:taxon-name-part></tp:taxon-name> of Oriental region (<tp:taxon-name><tp:taxon-name-part taxon-name-part-type="order">Coleoptera</tp:taxon-name-part></tp:taxon-name>: <tp:taxon-name><tp:taxon-name-part taxon-name-part-type="family">Curculionidae</tp:taxon-name-part></tp:taxon-name>: <tp:taxon-name><tp:taxon-name-part taxon-name-part-type="subfamily">Entiminae</tp:taxon-name-part></tp:taxon-name>).</article-title><source>Studies and Reports, Taxonomical Series</source><volume>10</volume>: <fpage>1</fpage>–<lpage>39</lpage>.</mixed-citation></ref><ref id="B8"><mixed-citation xmlns:xlink="http://www.w3.org/1999/xlink" xlink:type="simple"><person-group><name name-style="western"><surname>Morimoto</surname><given-names>K</given-names></name></person-group> (<year>2015</year>) <source>[new taxa] In: Morimoto K, Nakamura T, Kannô K. <tp:taxon-name><tp:taxon-name-part taxon-name-part-type="family">Curculionidae</tp:taxon-name-part></tp:taxon-name>: <tp:taxon-name><tp:taxon-name-part taxon-name-part-type="subfamily">Entiminae</tp:taxon-name-part></tp:taxon-name> (Part 2) (<tp:taxon-name><tp:taxon-name-part taxon-name-part-type="order">Coleoptera</tp:taxon-name-part></tp:taxon-name>). The Insects of Japan, Volume 4.</source><publisher-name>Fukuoka</publisher-name>, <publisher-loc>Touka Shobo</publisher-loc>, <size units="page">758 pp</size>.</mixed-citation></ref><ref id="B2"><mixed-citation xmlns:xlink="http://www.w3.org/1999/xlink" xlink:type="simple"><person-group><name name-style="western"><surname>Alonso-Zarazaga</surname><given-names>MA</given-names></name><name name-style="western"><surname>Barrios</surname><given-names>H</given-names></name><name name-style="western"><surname>Borovec</surname><given-names>R</given-names></name><name name-style="western"><surname>Bouchard</surname><given-names>P</given-names></name><name name-style="western"><surname>Caldara</surname><given-names>R</given-names></name><name name-style="western"><surname>Colonnelli</surname><given-names>E</given-names></name><name name-style="western"><surname>Gültekin</surname><given-names>L</given-names></name><name name-style="western"><surname>Hlaváč</surname><given-names>P</given-names></name><name name-style="western"><surname>Korotyaev</surname><given-names>B</given-names></name><name name-style="western"><surname>Lyal</surname><given-names>CHC</given-names></name><name name-style="western"><surname>Machado</surname><given-names>A</given-names></name><name name-style="western"><surname>Meregalli</surname><given-names>M</given-names></name><name name-style="western"><surname>Pierotti</surname><given-names>H</given-names></name><name name-style="western"><surname>Ren</surname><given-names>L</given-names></name><name name-style="western"><surname>Sánchez-Ruiz</surname><given-names>M</given-names></name><name name-style="western"><surname>Sforzi</surname><given-names>A</given-names></name><name name-style="western"><surname>Silfverberg</surname><given-names>H</given-names></name><name name-style="western"><surname>Skuhrovec</surname><given-names>J</given-names></name><name name-style="western"><surname>Trýzna</surname><given-names>M</given-names></name><name name-style="western"><surname>Velázquez de Castro</surname><given-names>AJ</given-names></name><name name-style="western"><surname>Yunakov</surname><given-names>NN</given-names></name></person-group> (<year>2017</year>) <article-title>Cooperative catalogue of palaearctic <tp:taxon-name><tp:taxon-name-part taxon-name-part-type="order">Coleoptera</tp:taxon-name-part></tp:taxon-name><tp:taxon-name><tp:taxon-name-part taxon-name-part-type="superfamily">Curculionoidea</tp:taxon-name-part></tp:taxon-name>.</article-title><source>Monografías electrónicas SEA</source><volume>8</volume>: <fpage>1</fpage>–<lpage>729</lpage>. <ext-link xlink:type="simple" ext-link-type="uri" xlink:href="http://sea-entomologia.org/PDF/MeSEA_8_Catalogue_Palaeartic_Curculionoidea.pdf">http://sea-entomologia.org/PDF/MeSEA_8_Catalogue_Palaeartic_Curculionoidea.pdf</ext-link></mixed-citation></ref></ref-list></tp:taxon-treatment>
