# Supplementary material for: On Chinese Trachyphloeini with description of four new species (Coleoptera, Curculionidae, Entiminae)
Source: Zookeys. 2020 Oct 7;974:93–119. doi: 10.3897/zookeys.974.56059 (PMC7557530; doi:10.3897/zookeys.974.56059)
Supplement: XML Treatment for Trachyphloeosoma honza [file zookeys.974.56059-treatment11.xml]

<!DOCTYPE tp:taxon-treatment
  PUBLIC "-//TaxonX//DTD Taxonomic Treatment Publishing DTD v0 20100105//EN" "tax-treatment-NSO.dtd">
<tp:taxon-treatment xmlns:tp="http://www.plazi.org/taxpub"><tp:treatment-meta><kwd-group><label>Taxon classification</label><kwd><named-content xmlns:xlink="http://www.w3.org/1999/xlink" content-type="kingdom">Animalia</named-content></kwd><kwd><named-content xmlns:xlink="http://www.w3.org/1999/xlink" content-type="order">Coleoptera</named-content></kwd><kwd><named-content xmlns:xlink="http://www.w3.org/1999/xlink" content-type="family">Curculionidae</named-content></kwd></kwd-group><mixed-citation publication-type="journal"><person-group><name><surname>Ren</surname><given-names>Li</given-names></name><name><surname>Borovec</surname><given-names>Roman</given-names></name><name><surname>Zhang</surname><given-names>Runzhi</given-names></name></person-group><article-title>On Chinese <tp:taxon-name><tp:taxon-name-part taxon-name-part-type="tribe">Trachyphloeini</tp:taxon-name-part></tp:taxon-name> with description of four new species (<tp:taxon-name><tp:taxon-name-part taxon-name-part-type="order">Coleoptera</tp:taxon-name-part></tp:taxon-name>, <tp:taxon-name><tp:taxon-name-part taxon-name-part-type="family">Curculionidae</tp:taxon-name-part></tp:taxon-name>, <tp:taxon-name><tp:taxon-name-part taxon-name-part-type="subfamily">Entiminae</tp:taxon-name-part></tp:taxon-name>)</article-title><source>Zookeys</source><day>07</day><month>10</month><year>2020</year><volume>974</volume><fpage>93</fpage><lpage>119</lpage><pub-id pub-id-type="doi">10.3897/zookeys.974.56059</pub-id></mixed-citation></tp:treatment-meta><tp:nomenclature><tp:taxon-name><object-id xmlns:xlink="http://www.w3.org/1999/xlink" content-type="arpha" xlink:type="simple">BB670A72-941D-5BB0-A8DD-BECF56913C3A</object-id>
            <tp:taxon-name-part taxon-name-part-type="genus" reg="Trachyphloeosoma">Trachyphloeosoma</tp:taxon-name-part>
            <tp:taxon-name-part taxon-name-part-type="species" reg="honza">honza</tp:taxon-name-part>
            <object-id xmlns:xlink="http://www.w3.org/1999/xlink" content-type="zoobank" xlink:type="simple">http://zoobank.org/F296C5F2-B37B-4170-A85F-581BC127CD91</object-id>
          </tp:taxon-name><tp:taxon-status xmlns:xlink="http://www.w3.org/1999/xlink" xlink:type="simple">sp. nov.</tp:taxon-status><xref ref-type="fig" rid="F3">Figs 19</xref><xref ref-type="fig" rid="F3">, 20</xref><xref ref-type="fig" rid="F6">, 36</xref><xref ref-type="fig" rid="F6">, 40</xref><xref ref-type="fig" rid="F7">, 42</xref><xref ref-type="fig" rid="F7">, 44</xref><xref ref-type="fig" rid="F7">, 48</xref><xref ref-type="fig" rid="F10">, 54</xref><tp:nomenclature-citation-list><tp:nomenclature-citation><tp:taxon-name>
                <tp:taxon-name-part taxon-name-part-type="genus" reg="Trachyphloeosoma">Trachyphloeosoma</tp:taxon-name-part> <tp:taxon-name-part taxon-name-part-type="species" reg="advena">advena</tp:taxon-name-part></tp:taxon-name><comment>: <xref ref-type="bibr" rid="B4">Borovec 2009</xref>: 78 (check-list); <xref ref-type="bibr" rid="B6">Borovec 2014</xref>: 12 (note); <xref ref-type="bibr" rid="B2">Alonso-Zarazaga et al. 2017</xref>: 406 (catalogue). <bold>non</bold> Zimmermann, 1956.</comment></tp:nomenclature-citation></tp:nomenclature-citation-list></tp:nomenclature><tp:treatment-sec sec-type="type locality" id="SECID0EIVAG"><title>Type locality.</title><p>China, Yunnan, Lunan.</p></tp:treatment-sec><tp:treatment-sec sec-type="material" id="SECID0ENVAG"><title>Material examined.</title><p><bold><italic>Holotype.</italic></bold> China – <bold>Yunnan Prov.</bold> • 1 ♂; Lunan – env., Stone Forest; 29 Jul. 1995; Z. Jindra leg.; <named-content xmlns:xlink="http://www.w3.org/1999/xlink" content-type="dwc:institutional_code" xlink:type="simple">NMPC</named-content>. <italic>Paratypes</italic>. CHINA – <bold>Yunnan Prov.</bold> • 10 ♀♀; 14 km SE Tengchong, Renjiafen env.; <named-content xmlns:xlink="http://www.w3.org/1999/xlink" content-type="dwc:verbatimCoordinates" xlink:type="simple"><named-content content-type="geo-json" specific-use="{&#34;type&#34;:&#34;Point&#34;,&#34;coordinates&#34;:[98.592000,24.940500]}" id="NCID0EGWAG" xlink:type="simple">24°56.43'N, 98°35.52'E</named-content></named-content>; 2145 m a.s.l.; (CH06) 23 Jun. 2016; J. Hájek &amp; J. Růžička leg.; sift ♯05, border of old orchard, wet debris under trees; <named-content xmlns:xlink="http://www.w3.org/1999/xlink" content-type="dwc:institutional_code" xlink:type="simple">NMPC</named-content>; • 2 ♀♀; same data as for preceding; <abbrev xmlns:xlink="http://www.w3.org/1999/xlink" xlink:title="Roman Borovec collection, Sloupno, Czech Republic" id="ABBRID0EQWAG" xlink:type="simple">RBSC</abbrev>; • 1 ♀; same data as for preceding; <named-content xmlns:xlink="http://www.w3.org/1999/xlink" content-type="dwc:institutional_code" xlink:type="simple">IZCAS</named-content>; • 2 ♀♀; Tengchong city, Laifeng Shan Forest Park; <named-content xmlns:xlink="http://www.w3.org/1999/xlink" content-type="dwc:verbatimCoordinates" xlink:type="simple"><named-content content-type="geo-json" specific-use="{&#34;type&#34;:&#34;Point&#34;,&#34;coordinates&#34;:[98.482333,25.020667]}" id="NCID0E3WAG" xlink:type="simple">25°01.24'N, 98°28.94'E</named-content></named-content>; 1800 m a.s.l.; (CH05) 22 Jun. 2016; J. Hájek &amp; J. Růžička leg.; sift ♯04, dense mixed forest above tombs near track, wet debris in terrain depressions; <named-content xmlns:xlink="http://www.w3.org/1999/xlink" content-type="dwc:institutional_code" xlink:type="simple">NMPC</named-content>.</p></tp:treatment-sec><tp:treatment-sec sec-type="description" id="SECID0EGXAG"><title>Description.</title><p>Body length: 1.87–2.39 mm, holotype 2.13 mm.</p><p><bold><italic>Body</italic></bold> (Figs <xref ref-type="fig" rid="F3">19</xref>, <xref ref-type="fig" rid="F3">20</xref>) unicoloured piceous brown, antennae and legs slightly paler, reddish brown. The entire body except for frons, antennal funicles with clubs and tarsi covered with a brownish earth-like incrustation which conceals most of the surface; rounded appressed scales, covering the whole body, very hardly visible through this incrustation. Elytra with one conspicuous, dense row of erect, subspatulate setae on each interval, starting just from the base; setae approximately as long as half width of one interval, slightly enlarged apicad, distance between two setae slightly longer than length of one seta. Pronotum and head with rostrum with similar setae, less than half as long as elytral ones, densely irregularly scattered, anteriorly directed. Antennal scapes, femora and tibiae with long, erect, very slender setae, distinctly prominent from outline of scapes and legs.</p><p><bold><italic>Rostrum</italic></bold> (Figs <xref ref-type="fig" rid="F3">19</xref>, <xref ref-type="fig" rid="F3">20</xref>, <xref ref-type="fig" rid="F6">36</xref>) 1.25–1.31 × wider than long, at base 1.18–1.23 × wider than at apex, evenly tapered anteriad with almost straight sides, at short basal part with shallowly concave sides; in profile short and wide, convex. Epifrons distinctly tapered anteriad with straight sides, at level of antennal insertion narrow, 0.65–0.68 × as wide as corresponding width of rostrum, with ill-defined, shallow, longitudinal furrow. Frons conspicuous, glabrous, smooth and shiny, posteriorly continuous with epifrons. Epistome indistinct. Antennal scrobes in dorsal view fully visible as furrows, reaching eyes; in lateral view with dorsal margin directed towards middle of eye and ventral margin deeply below ventral margin of eye. Eyes small, in dorsal view protruding from outline of head; in lateral view placed in dorsal third, distance from dorsal margin of head longer than diameter of eye.</p><p><bold><italic>Antennae</italic></bold> moderately long, scapes slightly exceeding anterior margin of pronotum and longer than funicle, weakly regularly curved, in apical half slightly gradually thickened to apex, at apex 0.7–0.8 × as wide as club. Funicle segment 1 bead-shaped, 1.5–1.6 × longer than wide and 1.3–1.4 × longer than segment 2, which is 1.5–1.6 × longer than wide; segments 3–7 successively wider, segment 3 and 4 1.3–1.4 ×, segment 5–6 1.6–1.7 ×, segment 7 1.9–2.0 × wider than long. Clubs ovoid, large, 1.4–1.5 × longer than wide.</p><p><bold><italic>Pronotum</italic></bold> (Figs <xref ref-type="fig" rid="F3">19</xref>, <xref ref-type="fig" rid="F3">20</xref>) 1.17–1.22 × wider than long, widest at midlength, with distinctly rounded sides; anterior margin distinctly narrower than posterior one; disc flatly and irregularly granulate; in lateral view pronotum slightly convex, anterior margin strongly obliquely directed back beneath towards coxae.</p><p><bold><italic>Elytra</italic></bold> (Figs <xref ref-type="fig" rid="F3">19</xref>, <xref ref-type="fig" rid="F3">20</xref>) oval, 1.23–1.29 × longer than wide, widest at midlength, with regularly rounded sides. Striae coarsely punctate, wider than intervals, striae only slightly impressed between punctures; separation of punctures much shorter than their diameters. Intervals very narrow, somewhat convex, smooth.</p><p><bold><italic>Protibiae</italic></bold> (Fig. <xref ref-type="fig" rid="F6">40</xref>) short and robust, 4.8–5.2 × longer than wide at midlength, at apical quarter indistinctly curved inwards with mesal edge slightly bisinuate, apically bluntly truncate, with dense fringe of fine but long yellowish setae, shorter in mesal than in lateral part and with long and slender yellowish mucro. Tarsi short, tarsomere 2 1.4–1.5 × wider than long; tarsomere 3 1.2–1.3 × wider than long and 1.3–1.4 × wider than tarsomere 2; onychium (tarsomere 5) 1.1 × as long as tarsomere 3, widened apicad with very long, strongly divaricate claws, almost as long as exceeding part of onychium.</p><p><bold><italic>Abdominal ventrites</italic></bold> 1.09–1.12 × longer than wide, sparsely roughly punctate; ventrite 2 slightly longer than ventrite 1 and distinctly longer than ventrites 3 and 4 combined; suture between ventrites 1 and 2 sinuous, the others straight. Metaventral process as wide as transverse diameter of metacoxa.</p><p><bold><italic>Penis</italic></bold> (Fig. <xref ref-type="fig" rid="F7">42</xref>) short, 1.57 × as long as wide, subparallel-sided, slightly evenly enlarged apicad, in apical part shortly subtriangular, tip rounded, sides of tip shallowly concave; in lateral view moderately wide, ventral side almost straight, dorsal side irregularly rounded, tip pointed and curved upwards.</p><p><bold><italic>Female genitalia.</italic></bold> Spermatheca with short and moderately wide cornu; corpus large, elongated; ramus and collum developed, identically sized, short and wide (Fig. <xref ref-type="fig" rid="F7">44</xref>). Sternite VIII with plate 1.5–1.6 × longer than wide, rhombic, without any fenestra (Fig. <xref ref-type="fig" rid="F7">48</xref>). Gonocoxites of ovipositor very slender and long, basally enlarged, in apical part rod-shaped, bearing slender and long, cylindrical stylus with apical setae.</p></tp:treatment-sec><tp:treatment-sec sec-type="Bionomics" id="SECID0E51AG"><title>Bionomics.</title><p>The majority of the material was collected by sifting wet debris under trees along the border of an old orchard.</p></tp:treatment-sec><tp:treatment-sec sec-type="etymology" id="SECID0ED2AG"><title>Etymology.</title><p>The new species is dedicated to one of the collectors and a very good friend of the second author, Dr. Jan Růžička (University of Life Science, Prague). The Czech name Jan has its nickname “Honza”. The specific name is a noun in apposition.</p><fig id="F5" position="float" orientation="portrait"><object-id xmlns:xlink="http://www.w3.org/1999/xlink" content-type="doi" xlink:type="simple">10.3897/zookeys.974.56059.figures26-35</object-id><object-id xmlns:xlink="http://www.w3.org/1999/xlink" content-type="arpha" xlink:type="simple">ADCE6946-6CEB-5CE0-92A0-2282DF360F10</object-id><label>Figures 26–35.</label><caption><p>Genitalia of <italic><tp:taxon-name><tp:taxon-name-part taxon-name-part-type="genus" reg="Rhinodontodes">Rhinodontodes</tp:taxon-name-part></tp:taxon-name></italic> and <italic><tp:taxon-name><tp:taxon-name-part taxon-name-part-type="genus" reg="Rhinodontus">Rhinodontus</tp:taxon-name-part></tp:taxon-name></italic>: <bold>26</bold> Penis of <italic><tp:taxon-name><tp:taxon-name-part taxon-name-part-type="genus" reg="Rhinodontodes">Rhinodontodes</tp:taxon-name-part> <tp:taxon-name-part taxon-name-part-type="species" reg="alashanensis">alashanensis</tp:taxon-name-part></tp:taxon-name></italic> sp. nov., dorsal and lateral view <bold>27</bold> Penis of <italic><tp:taxon-name><tp:taxon-name-part taxon-name-part-type="genus" reg="Rhinodontodes">Rhinodontodes</tp:taxon-name-part> <tp:taxon-name-part taxon-name-part-type="species" reg="subsignatus">subsignatus</tp:taxon-name-part></tp:taxon-name></italic>, dorsal and lateral view <bold>28</bold> Spermatheca of <italic><tp:taxon-name><tp:taxon-name-part taxon-name-part-type="genus" reg="Rhinodontodes">Rhinodontodes</tp:taxon-name-part> <tp:taxon-name-part taxon-name-part-type="species" reg="alashanensis">alashanensis</tp:taxon-name-part></tp:taxon-name></italic> sp. nov. <bold>29</bold> Spermatheca of <italic><tp:taxon-name><tp:taxon-name-part taxon-name-part-type="genus" reg="Rhinodontodes">Rhinodontodes</tp:taxon-name-part> <tp:taxon-name-part taxon-name-part-type="species" reg="subsignatus">subsignatus</tp:taxon-name-part></tp:taxon-name></italic><bold>30</bold> Spermatheca of <italic><tp:taxon-name><tp:taxon-name-part taxon-name-part-type="genus" reg="Rhinodontus">Rhinodontus</tp:taxon-name-part> <tp:taxon-name-part taxon-name-part-type="species" reg="crassiscapus">crassiscapus</tp:taxon-name-part></tp:taxon-name></italic><bold>31</bold> Penis of <italic><tp:taxon-name><tp:taxon-name-part taxon-name-part-type="genus" reg="Rhinodontus">Rhinodontus</tp:taxon-name-part> <tp:taxon-name-part taxon-name-part-type="species" reg="ignarus">ignarus</tp:taxon-name-part></tp:taxon-name></italic>, dorsal and lateral view <bold>32</bold> Spermatheca of <italic><tp:taxon-name><tp:taxon-name-part taxon-name-part-type="genus" reg="Rhinodontus">Rhinodontus</tp:taxon-name-part> <tp:taxon-name-part taxon-name-part-type="species" reg="ignarus">ignarus</tp:taxon-name-part></tp:taxon-name></italic><bold>33</bold> Spermatheca of <italic><tp:taxon-name><tp:taxon-name-part taxon-name-part-type="genus" reg="Rhinodontus">Rhinodontus</tp:taxon-name-part> <tp:taxon-name-part taxon-name-part-type="species" reg="mongolicus">mongolicus</tp:taxon-name-part></tp:taxon-name></italic><bold>34</bold> Spermatheca of <italic><tp:taxon-name><tp:taxon-name-part taxon-name-part-type="genus" reg="Rhinodontus">Rhinodontus</tp:taxon-name-part> <tp:taxon-name-part taxon-name-part-type="species" reg="proximus">proximus</tp:taxon-name-part></tp:taxon-name></italic><bold>35</bold> Spermatheca of <italic><tp:taxon-name><tp:taxon-name-part taxon-name-part-type="genus" reg="Rhinodontus">Rhinodontus</tp:taxon-name-part> <tp:taxon-name-part taxon-name-part-type="species" reg="sawadai">sawadai</tp:taxon-name-part></tp:taxon-name></italic>. Scale bars: 0.50 mm (<bold>26, 27, 31</bold>); 0.25 mm (<bold>28–30, 32–35</bold>).</p></caption><graphic xmlns:xlink="http://www.w3.org/1999/xlink" xlink:href="zookeys-974-093-g005.jpg" position="float" orientation="portrait" xlink:type="simple" id="oo_460959.jpg"><uri content-type="original_file" xlink:type="simple">https://binary.pensoft.net/fig/460959</uri></graphic></fig></tp:treatment-sec><tp:treatment-sec sec-type="distribution" id="SECID0EJABG"><title>Distribution.</title><p>China, Yunnan (Fig. <xref ref-type="fig" rid="F10">54</xref>).</p></tp:treatment-sec><tp:treatment-sec sec-type="Differential diagnosis" id="SECID0ETABG"><title>Differential diagnosis.</title><p><italic><tp:taxon-name><tp:taxon-name-part taxon-name-part-type="genus" reg="Trachyphloeosoma">Trachyphloeosoma</tp:taxon-name-part> <tp:taxon-name-part taxon-name-part-type="species" reg="honza">honza</tp:taxon-name-part></tp:taxon-name></italic> sp. nov. shares with <italic><tp:taxon-name><tp:taxon-name-part taxon-name-part-type="genus" reg="Trachyphloeosoma">T.</tp:taxon-name-part> <tp:taxon-name-part taxon-name-part-type="species" reg="martin">martin</tp:taxon-name-part></tp:taxon-name></italic> sp. nov. short and robust protibiae, short and wide rostrum and subspatulate setae. It is easily distinguished from <italic><tp:taxon-name><tp:taxon-name-part taxon-name-part-type="genus" reg="Trachyphloeosoma">T.</tp:taxon-name-part> <tp:taxon-name-part taxon-name-part-type="species" reg="martin">martin</tp:taxon-name-part></tp:taxon-name></italic> sp. nov. by elytral setae on all elytral intervals, dorsal margin of antennal scrobes directed towards middle of eye and female sternite VIII lacking fenestra, while <italic><tp:taxon-name><tp:taxon-name-part taxon-name-part-type="genus" reg="Trachyphloeosoma">T.</tp:taxon-name-part> <tp:taxon-name-part taxon-name-part-type="species" reg="martin">martin</tp:taxon-name-part></tp:taxon-name></italic> sp. nov. has elytral setae only on odd intervals, dorsal margin of scrobes directed above dorsal margin of eye and female sternite VIII with longitudinal fenestra. In comparison with non-Chinese species, <italic><tp:taxon-name><tp:taxon-name-part taxon-name-part-type="genus" reg="Trachyphloeosoma">T.</tp:taxon-name-part> <tp:taxon-name-part taxon-name-part-type="species" reg="honza">honza</tp:taxon-name-part></tp:taxon-name></italic> sp. nov. is similar to <italic><tp:taxon-name><tp:taxon-name-part taxon-name-part-type="genus" reg="Trachyphloeosoma">T.</tp:taxon-name-part> <tp:taxon-name-part taxon-name-part-type="species" reg="advena">advena</tp:taxon-name-part></tp:taxon-name></italic> Zimmerman, 1956, known from Japan, Korea and introduced to U.S.A. and <italic><tp:taxon-name><tp:taxon-name-part taxon-name-part-type="genus" reg="Trachyphloeosoma">T.</tp:taxon-name-part> <tp:taxon-name-part taxon-name-part-type="species" reg="ryukyuensis">ryukyuensis</tp:taxon-name-part></tp:taxon-name></italic> Morimoto, 2015, known from Japan, in the funicle being 7-segmented and body covered by appressed setae and elytra with raised setae on all intervals. It is possible to distinguish <italic><tp:taxon-name><tp:taxon-name-part taxon-name-part-type="genus" reg="Trachyphloeosoma">T.</tp:taxon-name-part> <tp:taxon-name-part taxon-name-part-type="species" reg="honza">honza</tp:taxon-name-part></tp:taxon-name></italic> sp. nov. from both by short subspatulate setae, distinctly shorter than width of an elytral interval (long piliform setae on elytra, approximately as long as width of interval in <italic><tp:taxon-name><tp:taxon-name-part taxon-name-part-type="genus" reg="Trachyphloeosoma">T.</tp:taxon-name-part> <tp:taxon-name-part taxon-name-part-type="species" reg="advena">advena</tp:taxon-name-part></tp:taxon-name></italic> and <italic><tp:taxon-name><tp:taxon-name-part taxon-name-part-type="genus" reg="Trachyphloeosoma">T.</tp:taxon-name-part> <tp:taxon-name-part taxon-name-part-type="species" reg="ryukyuensis">ryukyuensis</tp:taxon-name-part></tp:taxon-name></italic>), elytral setae distinctly bent backwards in lateral view (perpendicularly erect in <italic><tp:taxon-name><tp:taxon-name-part taxon-name-part-type="genus" reg="Trachyphloeosoma">T.</tp:taxon-name-part> <tp:taxon-name-part taxon-name-part-type="species" reg="advena">advena</tp:taxon-name-part></tp:taxon-name></italic> and <italic><tp:taxon-name><tp:taxon-name-part taxon-name-part-type="genus" reg="Trachyphloeosoma">T.</tp:taxon-name-part> <tp:taxon-name-part taxon-name-part-type="species" reg="ryukyuensis">ryukyuensis</tp:taxon-name-part></tp:taxon-name></italic>) and plate of sternite VIII in females without fenestra (with fenestra in <italic><tp:taxon-name><tp:taxon-name-part taxon-name-part-type="genus" reg="Trachyphloeosoma">T.</tp:taxon-name-part> <tp:taxon-name-part taxon-name-part-type="species" reg="advena">advena</tp:taxon-name-part></tp:taxon-name></italic> and <italic><tp:taxon-name><tp:taxon-name-part taxon-name-part-type="genus" reg="Trachyphloeosoma">T.</tp:taxon-name-part> <tp:taxon-name-part taxon-name-part-type="species" reg="ryukyuensis">ryukyuensis</tp:taxon-name-part></tp:taxon-name></italic>).</p></tp:treatment-sec><tp:treatment-sec><!--Section generated to contain objects referenced in tp:taxon-treatment.--><fig id="F3" position="float" orientation="portrait"><object-id xmlns:xlink="http://www.w3.org/1999/xlink" content-type="doi" xlink:type="simple">10.3897/zookeys.974.56059.figures17-24</object-id><object-id xmlns:xlink="http://www.w3.org/1999/xlink" content-type="arpha" xlink:type="simple">82B874C9-47D9-5C02-9BC4-7DAC64DABB1E</object-id><label>Figures 17–24.</label><caption><p>Habitus of species of <italic><tp:taxon-name><tp:taxon-name-part taxon-name-part-type="genus" reg="Rhinodontus">Rhinodontus</tp:taxon-name-part></tp:taxon-name></italic> and <italic><tp:taxon-name><tp:taxon-name-part taxon-name-part-type="genus" reg="Trachyphloeosoma">Trachyphloeosoma</tp:taxon-name-part></tp:taxon-name></italic>: <bold>17, 18</bold><italic><tp:taxon-name><tp:taxon-name-part taxon-name-part-type="genus" reg="Rhinodontus">Rhinodontus</tp:taxon-name-part> <tp:taxon-name-part taxon-name-part-type="species" reg="sawadai">sawadai</tp:taxon-name-part></tp:taxon-name></italic>, female, dorsal and lateral view <bold>19, 20</bold><italic><tp:taxon-name><tp:taxon-name-part taxon-name-part-type="genus" reg="Trachyphloeosoma">Trachyphloeosoma</tp:taxon-name-part> <tp:taxon-name-part taxon-name-part-type="species" reg="honza">honza</tp:taxon-name-part></tp:taxon-name></italic> sp. nov., paratype, female, dorsal and lateral view <bold>21, 22</bold><italic><tp:taxon-name><tp:taxon-name-part taxon-name-part-type="genus" reg="Trachyphloeosoma">T.</tp:taxon-name-part> <tp:taxon-name-part taxon-name-part-type="species" reg="jirka">jirka</tp:taxon-name-part></tp:taxon-name></italic> sp. nov., paratype, female, dorsal and lateral view <bold>23, 24</bold><italic><tp:taxon-name><tp:taxon-name-part taxon-name-part-type="genus" reg="Trachyphloeosoma">T.</tp:taxon-name-part> <tp:taxon-name-part taxon-name-part-type="species" reg="martin">martin</tp:taxon-name-part></tp:taxon-name></italic> sp. nov., paratype, female, dorsal and lateral view. Scale bars: 1 mm.</p></caption><graphic xmlns:xlink="http://www.w3.org/1999/xlink" xlink:href="zookeys-974-093-g003.jpg" position="float" orientation="portrait" xlink:type="simple" id="oo_460957.jpg"><uri content-type="original_file" xlink:type="simple">https://binary.pensoft.net/fig/460957</uri></graphic></fig><fig id="F6" position="float" orientation="portrait"><object-id xmlns:xlink="http://www.w3.org/1999/xlink" content-type="doi" xlink:type="simple">10.3897/zookeys.974.56059.figures36-41</object-id><object-id xmlns:xlink="http://www.w3.org/1999/xlink" content-type="arpha" xlink:type="simple">04AD4ABC-09DA-5FA7-8758-E2F5A5478CB3</object-id><label>Figures 36–41.</label><caption><p>Head with rostrum in dorsal and lateral view of <italic><tp:taxon-name><tp:taxon-name-part taxon-name-part-type="genus" reg="Trachyphloeosoma">Trachyphloeosoma</tp:taxon-name-part></tp:taxon-name></italic> species: <bold>36</bold><italic><tp:taxon-name><tp:taxon-name-part taxon-name-part-type="genus" reg="Trachyphloeosoma">T.</tp:taxon-name-part> <tp:taxon-name-part taxon-name-part-type="species" reg="honza">honza</tp:taxon-name-part></tp:taxon-name></italic> sp. nov. <bold>37</bold><italic><tp:taxon-name><tp:taxon-name-part taxon-name-part-type="genus" reg="Trachyphloeosoma">T.</tp:taxon-name-part> <tp:taxon-name-part taxon-name-part-type="species" reg="jirka">jirka</tp:taxon-name-part></tp:taxon-name></italic> sp. nov. <bold>38</bold><italic><tp:taxon-name><tp:taxon-name-part taxon-name-part-type="genus" reg="Trachyphloeosoma">T.</tp:taxon-name-part> <tp:taxon-name-part taxon-name-part-type="species" reg="martin">martin</tp:taxon-name-part></tp:taxon-name></italic> sp. nov. <bold>39</bold><italic><tp:taxon-name><tp:taxon-name-part taxon-name-part-type="genus" reg="Trachyphloeosoma">T.</tp:taxon-name-part> <tp:taxon-name-part taxon-name-part-type="species" reg="roelofsi">roelofsi</tp:taxon-name-part></tp:taxon-name></italic>; Protibiae of <italic><tp:taxon-name><tp:taxon-name-part taxon-name-part-type="genus" reg="Trachyphloeosoma">Trachyphloeosoma</tp:taxon-name-part></tp:taxon-name></italic> species: <bold>40</bold><italic><tp:taxon-name><tp:taxon-name-part taxon-name-part-type="genus" reg="Trachyphloeosoma">T.</tp:taxon-name-part> <tp:taxon-name-part taxon-name-part-type="species" reg="honza">honza</tp:taxon-name-part></tp:taxon-name></italic> sp. nov. <bold>41</bold><italic><tp:taxon-name><tp:taxon-name-part taxon-name-part-type="genus" reg="Trachyphloeosoma">T.</tp:taxon-name-part> <tp:taxon-name-part taxon-name-part-type="species" reg="jirka">jirka</tp:taxon-name-part></tp:taxon-name></italic> sp. nov. Scale bars: 0.50 mm (<bold>36–41</bold>).</p></caption><graphic xmlns:xlink="http://www.w3.org/1999/xlink" xlink:href="zookeys-974-093-g006.jpg" position="float" orientation="portrait" xlink:type="simple" id="oo_460960.jpg"><uri content-type="original_file" xlink:type="simple">https://binary.pensoft.net/fig/460960</uri></graphic></fig><fig id="F7" position="float" orientation="portrait"><object-id xmlns:xlink="http://www.w3.org/1999/xlink" content-type="doi" xlink:type="simple">10.3897/zookeys.974.56059.figures42-51</object-id><object-id xmlns:xlink="http://www.w3.org/1999/xlink" content-type="arpha" xlink:type="simple">2AAC53C2-6918-5E69-B108-65A71C8409E4</object-id><label>Figures 42–51.</label><caption><p>Terminalia of <italic><tp:taxon-name><tp:taxon-name-part taxon-name-part-type="genus" reg="Trachyphloeosoma">Trachyphloeosoma</tp:taxon-name-part></tp:taxon-name></italic> species: <bold>42</bold> Penis of <italic><tp:taxon-name><tp:taxon-name-part taxon-name-part-type="genus" reg="Trachyphloeosoma">T.</tp:taxon-name-part> <tp:taxon-name-part taxon-name-part-type="species" reg="honza">honza</tp:taxon-name-part></tp:taxon-name></italic> sp. nov., dorsal and lateral view <bold>43</bold> Penis of <italic><tp:taxon-name><tp:taxon-name-part taxon-name-part-type="genus" reg="Trachyphloeosoma">T.</tp:taxon-name-part> <tp:taxon-name-part taxon-name-part-type="species" reg="martin">martin</tp:taxon-name-part></tp:taxon-name></italic> sp. nov., dorsal and lateral view <bold>44</bold> Spermatheca of <italic><tp:taxon-name><tp:taxon-name-part taxon-name-part-type="genus" reg="Trachyphloeosoma">T.</tp:taxon-name-part> <tp:taxon-name-part taxon-name-part-type="species" reg="honza">honza</tp:taxon-name-part></tp:taxon-name></italic> sp. nov. <bold>45</bold> Spermatheca of <italic><tp:taxon-name><tp:taxon-name-part taxon-name-part-type="genus" reg="Trachyphloeosoma">T.</tp:taxon-name-part> <tp:taxon-name-part taxon-name-part-type="species" reg="jirka">jirka</tp:taxon-name-part></tp:taxon-name></italic> sp. nov. <bold>46</bold> Spermatheca of <italic><tp:taxon-name><tp:taxon-name-part taxon-name-part-type="genus" reg="Trachyphloeosoma">T.</tp:taxon-name-part> <tp:taxon-name-part taxon-name-part-type="species" reg="martin">martin</tp:taxon-name-part></tp:taxon-name></italic> sp. nov. <bold>47</bold> Spermatheca of <italic><tp:taxon-name><tp:taxon-name-part taxon-name-part-type="genus" reg="Trachyphloeosoma">T.</tp:taxon-name-part> <tp:taxon-name-part taxon-name-part-type="species" reg="roelofsi">roelofsi</tp:taxon-name-part></tp:taxon-name></italic><bold>48</bold> Sternite VIII of <italic><tp:taxon-name><tp:taxon-name-part taxon-name-part-type="genus" reg="Trachyphloeosoma">T.</tp:taxon-name-part> <tp:taxon-name-part taxon-name-part-type="species" reg="honza">honza</tp:taxon-name-part></tp:taxon-name></italic> sp. nov. <bold>49</bold> Sternite VIII of <italic><tp:taxon-name><tp:taxon-name-part taxon-name-part-type="genus" reg="Trachyphloeosoma">T.</tp:taxon-name-part> <tp:taxon-name-part taxon-name-part-type="species" reg="jirka">jirka</tp:taxon-name-part></tp:taxon-name></italic> sp. nov. <bold>50</bold> Sternite VIII of <italic><tp:taxon-name><tp:taxon-name-part taxon-name-part-type="genus" reg="Trachyphloeosoma">T.</tp:taxon-name-part> <tp:taxon-name-part taxon-name-part-type="species" reg="martin">martin</tp:taxon-name-part></tp:taxon-name></italic> sp. nov. <bold>51</bold> Sternite VIII of <italic><tp:taxon-name><tp:taxon-name-part taxon-name-part-type="genus" reg="Trachyphloeosoma">T.</tp:taxon-name-part> <tp:taxon-name-part taxon-name-part-type="species" reg="roelofsi">roelofsi</tp:taxon-name-part></tp:taxon-name></italic>. Scale bars: 0.25 mm (<bold>42–47</bold>); 0.5 mm (<bold>48–51</bold>).</p></caption><graphic xmlns:xlink="http://www.w3.org/1999/xlink" xlink:href="zookeys-974-093-g007.jpg" position="float" orientation="portrait" xlink:type="simple" id="oo_460961.jpg"><uri content-type="original_file" xlink:type="simple">https://binary.pensoft.net/fig/460961</uri></graphic></fig><fig id="F10" position="float" orientation="portrait"><object-id xmlns:xlink="http://www.w3.org/1999/xlink" content-type="doi" xlink:type="simple">10.3897/zookeys.974.56059.figure54</object-id><object-id xmlns:xlink="http://www.w3.org/1999/xlink" content-type="arpha" xlink:type="simple">DA386257-5DC3-5A28-9ECA-60692B82EC4C</object-id><label>Figure 54.</label><caption><p>Geographical distribution of new species of <italic><tp:taxon-name><tp:taxon-name-part taxon-name-part-type="genus" reg="Trachyphloeosoma">Trachyphloeosoma</tp:taxon-name-part></tp:taxon-name></italic> in China.</p></caption><graphic xmlns:xlink="http://www.w3.org/1999/xlink" xlink:href="zookeys-974-093-g010.jpg" position="float" orientation="portrait" xlink:type="simple" id="oo_460964.jpg"><uri content-type="original_file" xlink:type="simple">https://binary.pensoft.net/fig/460964</uri></graphic></fig></tp:treatment-sec><ref-list><ref id="B4"><mixed-citation xmlns:xlink="http://www.w3.org/1999/xlink" xlink:type="simple"><person-group><name name-style="western"><surname>Borovec</surname><given-names>R</given-names></name></person-group> (<year>2009</year>) <article-title>Revision of the Palaearctic supraspecific taxa of the tribe <tp:taxon-name><tp:taxon-name-part taxon-name-part-type="tribe">Trachyphloeini</tp:taxon-name-part></tp:taxon-name> (<tp:taxon-name><tp:taxon-name-part taxon-name-part-type="order">Coleoptera</tp:taxon-name-part></tp:taxon-name>: <tp:taxon-name><tp:taxon-name-part taxon-name-part-type="family">Curculionidae</tp:taxon-name-part></tp:taxon-name>: <tp:taxon-name><tp:taxon-name-part taxon-name-part-type="subfamily">Entiminae</tp:taxon-name-part></tp:taxon-name>).</article-title><source>Klapalekiana</source><volume>45</volume>: <fpage>1</fpage>–<lpage>97</lpage>.</mixed-citation></ref><ref id="B6"><mixed-citation xmlns:xlink="http://www.w3.org/1999/xlink" xlink:type="simple"><person-group><name name-style="western"><surname>Borovec</surname><given-names>R</given-names></name></person-group> (<year>2014</year>) <article-title>Study on <tp:taxon-name><tp:taxon-name-part taxon-name-part-type="tribe">Trachyphloeini</tp:taxon-name-part></tp:taxon-name> of Oriental region (<tp:taxon-name><tp:taxon-name-part taxon-name-part-type="order">Coleoptera</tp:taxon-name-part></tp:taxon-name>: <tp:taxon-name><tp:taxon-name-part taxon-name-part-type="family">Curculionidae</tp:taxon-name-part></tp:taxon-name>: <tp:taxon-name><tp:taxon-name-part taxon-name-part-type="subfamily">Entiminae</tp:taxon-name-part></tp:taxon-name>).</article-title><source>Studies and Reports, Taxonomical Series</source><volume>10</volume>: <fpage>1</fpage>–<lpage>39</lpage>.</mixed-citation></ref><ref id="B2"><mixed-citation xmlns:xlink="http://www.w3.org/1999/xlink" xlink:type="simple"><person-group><name name-style="western"><surname>Alonso-Zarazaga</surname><given-names>MA</given-names></name><name name-style="western"><surname>Barrios</surname><given-names>H</given-names></name><name name-style="western"><surname>Borovec</surname><given-names>R</given-names></name><name name-style="western"><surname>Bouchard</surname><given-names>P</given-names></name><name name-style="western"><surname>Caldara</surname><given-names>R</given-names></name><name name-style="western"><surname>Colonnelli</surname><given-names>E</given-names></name><name name-style="western"><surname>Gültekin</surname><given-names>L</given-names></name><name name-style="western"><surname>Hlaváč</surname><given-names>P</given-names></name><name name-style="western"><surname>Korotyaev</surname><given-names>B</given-names></name><name name-style="western"><surname>Lyal</surname><given-names>CHC</given-names></name><name name-style="western"><surname>Machado</surname><given-names>A</given-names></name><name name-style="western"><surname>Meregalli</surname><given-names>M</given-names></name><name name-style="western"><surname>Pierotti</surname><given-names>H</given-names></name><name name-style="western"><surname>Ren</surname><given-names>L</given-names></name><name name-style="western"><surname>Sánchez-Ruiz</surname><given-names>M</given-names></name><name name-style="western"><surname>Sforzi</surname><given-names>A</given-names></name><name name-style="western"><surname>Silfverberg</surname><given-names>H</given-names></name><name name-style="western"><surname>Skuhrovec</surname><given-names>J</given-names></name><name name-style="western"><surname>Trýzna</surname><given-names>M</given-names></name><name name-style="western"><surname>Velázquez de Castro</surname><given-names>AJ</given-names></name><name name-style="western"><surname>Yunakov</surname><given-names>NN</given-names></name></person-group> (<year>2017</year>) <article-title>Cooperative catalogue of palaearctic <tp:taxon-name><tp:taxon-name-part taxon-name-part-type="order">Coleoptera</tp:taxon-name-part></tp:taxon-name><tp:taxon-name><tp:taxon-name-part taxon-name-part-type="superfamily">Curculionoidea</tp:taxon-name-part></tp:taxon-name>.</article-title><source>Monografías electrónicas SEA</source><volume>8</volume>: <fpage>1</fpage>–<lpage>729</lpage>. <ext-link xlink:type="simple" ext-link-type="uri" xlink:href="http://sea-entomologia.org/PDF/MeSEA_8_Catalogue_Palaeartic_Curculionoidea.pdf">http://sea-entomologia.org/PDF/MeSEA_8_Catalogue_Palaeartic_Curculionoidea.pdf</ext-link></mixed-citation></ref></ref-list></tp:taxon-treatment>
