# Supplementary material for: On Chinese Trachyphloeini with description of four new species (Coleoptera, Curculionidae, Entiminae)
Source: Zookeys. 2020 Oct 7;974:93–119. doi: 10.3897/zookeys.974.56059 (PMC7557530; doi:10.3897/zookeys.974.56059)
Supplement: XML Treatment for Trachyphloeosoma jirka [file zookeys.974.56059-treatment12.xml]

<!DOCTYPE tp:taxon-treatment
  PUBLIC "-//TaxonX//DTD Taxonomic Treatment Publishing DTD v0 20100105//EN" "tax-treatment-NSO.dtd">
<tp:taxon-treatment xmlns:tp="http://www.plazi.org/taxpub"><tp:treatment-meta><kwd-group><label>Taxon classification</label><kwd><named-content xmlns:xlink="http://www.w3.org/1999/xlink" content-type="kingdom">Animalia</named-content></kwd><kwd><named-content xmlns:xlink="http://www.w3.org/1999/xlink" content-type="order">Coleoptera</named-content></kwd><kwd><named-content xmlns:xlink="http://www.w3.org/1999/xlink" content-type="family">Curculionidae</named-content></kwd></kwd-group><mixed-citation publication-type="journal"><person-group><name><surname>Ren</surname><given-names>Li</given-names></name><name><surname>Borovec</surname><given-names>Roman</given-names></name><name><surname>Zhang</surname><given-names>Runzhi</given-names></name></person-group><article-title>On Chinese <tp:taxon-name><tp:taxon-name-part taxon-name-part-type="tribe">Trachyphloeini</tp:taxon-name-part></tp:taxon-name> with description of four new species (<tp:taxon-name><tp:taxon-name-part taxon-name-part-type="order">Coleoptera</tp:taxon-name-part></tp:taxon-name>, <tp:taxon-name><tp:taxon-name-part taxon-name-part-type="family">Curculionidae</tp:taxon-name-part></tp:taxon-name>, <tp:taxon-name><tp:taxon-name-part taxon-name-part-type="subfamily">Entiminae</tp:taxon-name-part></tp:taxon-name>)</article-title><source>Zookeys</source><day>07</day><month>10</month><year>2020</year><volume>974</volume><fpage>93</fpage><lpage>119</lpage><pub-id pub-id-type="doi">10.3897/zookeys.974.56059</pub-id></mixed-citation></tp:treatment-meta><tp:nomenclature><tp:taxon-name><object-id xmlns:xlink="http://www.w3.org/1999/xlink" content-type="arpha" xlink:type="simple">38BF82DD-1327-54EE-BFAE-7167A564531B</object-id>
            <tp:taxon-name-part taxon-name-part-type="genus" reg="Trachyphloeosoma">Trachyphloeosoma</tp:taxon-name-part>
            <tp:taxon-name-part taxon-name-part-type="species" reg="jirka">jirka</tp:taxon-name-part>
            <object-id xmlns:xlink="http://www.w3.org/1999/xlink" content-type="zoobank" xlink:type="simple">http://zoobank.org/766B872B-D8F0-4E20-8DD4-D27E44BAEA02</object-id>
          </tp:taxon-name><tp:taxon-status xmlns:xlink="http://www.w3.org/1999/xlink" xlink:type="simple">sp. nov.</tp:taxon-status><xref ref-type="fig" rid="F3">Figs 21</xref><xref ref-type="fig" rid="F3">, 22</xref><xref ref-type="fig" rid="F6">, 37</xref><xref ref-type="fig" rid="F6">, 41</xref><xref ref-type="fig" rid="F7">, 45</xref><xref ref-type="fig" rid="F7">, 49</xref><xref ref-type="fig" rid="F10">, 54</xref></tp:nomenclature><tp:treatment-sec sec-type="type locality" id="SECID0EXHBG"><title>Type locality.</title><p>China, Jiangxi, Jinggangshan Mts., Xiangzhou.</p></tp:treatment-sec><tp:treatment-sec sec-type="material" id="SECID0E3HBG"><title>Material examined.</title><p><bold><italic>Holotype.</italic></bold> China – <bold>Jiangxi Prov.</bold> • 1 ♀; Jinggangshan Mts., Xiangzhou (forested valley S of the village); <named-content xmlns:xlink="http://www.w3.org/1999/xlink" content-type="dwc:verbatimCoordinates" xlink:type="simple"><named-content content-type="geo-json" specific-use="{&#34;type&#34;:&#34;Point&#34;,&#34;coordinates&#34;:[114.266667,26.591667]}" id="NCID0EMIBG" xlink:type="simple">26°35.5'N, 114°16.0'E</named-content></named-content>; 374 m a.s.l.; 26 Apr. 2011; Fikáček &amp; Hájek leg.; sifting, accumulation of moist leaf litter along the stream and on the steep slope above the stream in the sparse secondary forest; [MF08]; <named-content xmlns:xlink="http://www.w3.org/1999/xlink" content-type="dwc:institutional_code" xlink:type="simple">NMPC</named-content>. <bold><italic>Paratypes.</italic></bold> China – <bold>Jiangxi Prov.</bold> • 1 ♀; the same data as holotype; <named-content xmlns:xlink="http://www.w3.org/1999/xlink" content-type="dwc:institutional_code" xlink:type="simple">NMPC</named-content>; • 1 ♀; same data as holotype; <named-content xmlns:xlink="http://www.w3.org/1999/xlink" content-type="dwc:institutional_code" xlink:type="simple">IZCAS</named-content>.</p></tp:treatment-sec><tp:treatment-sec sec-type="description" id="SECID0EFJBG"><title>Description.</title><p>Body length: 2.06–2.44 mm, holotype 2.06 mm.</p><p><bold><italic>Body</italic></bold> (Figs <xref ref-type="fig" rid="F3">21</xref>, <xref ref-type="fig" rid="F3">22</xref>) including antennae and legs unicoloured piceous brown. The entire body except for frons, antennal funicles with clubs and tarsi covered with a brownish earth-like incrustation which conceals most of the surface; appressed scales, covering the whole body, with hardly visible shape, but in lateral parts rounded, finely densely striolate. Elytra with one conspicuous, dense row of long erect setae on each interval, starting from the base; setae as long as width of one interval, very slender, slightly and evenly enlarged apicad, distance between two setae slightly longer than length of one seta. Pronotum and head with rostrum with identically long and shaped setae as elytral setae, densely irregularly scattered, anteriorly directed. Antennal scapes, femora and tibiae with long, erect, very slender setae, distinctly prominent from outline of scapes and legs.</p><p><bold><italic>Rostrum</italic></bold> (Figs <xref ref-type="fig" rid="F3">21</xref>, <xref ref-type="fig" rid="F3">22</xref>, <xref ref-type="fig" rid="F6">37</xref>) 1.12–1.18 × wider than long, at base 1.18–1.20 × wider than at apex, evenly tapered anteriad, at basal half with straight sides; in profile moderately long and slender, convex, at apex distinctly declined. Epifrons in basal half distinctly tapered anteriad, in apical half almost parallel-sided, narrow, 0.61–0.67 × as wide as rostrum in corresponding part, with ill-defined, slender, longitudinal furrow. Frons conspicuous, smooth, shiny, angularly declined from epifrons. Epistome small, short, indistinct, just at apical portion of rostrum, posteriorly narrowly carinate. Antennal scrobes in dorsal view visible as wide furrows, reaching eyes; in lateral view distinctly subtriangular, strikingly enlarged posteriad with dorsal margin directed above dorsal margin of eye and ventral margin deeply below ventral margin of eye. Eyes small, in dorsal view hardly protruding from outline of head; in lateral view placed subdorsally, distance from dorsal margin of head shorter than diameter of eye.</p><p><bold><italic>Antennae</italic></bold> moderately long, scapes slightly exceeding anterior margin of pronotum and distinctly longer than funicle, weakly curved in basal third, in apical half slightly gradually thickened to apex, at apex 0.7–0.8 × as wide as club. Funicle segment 1 bead-shaped, 1.3–1.4 × longer than wide and 1.4–1.5 × longer than segment 2, this is short, 1.1–1.2 × longer than wide; segments 3–7 slightly successively wider, segment 3 and 4 1.3–1.4 ×, segment 5–6 1.5–1.6 ×, segment 7 1.7–1.8 × wider than long. Clubs ovoid, large, 1.6–1.7 × longer than wide.</p><p><bold><italic>Pronotum</italic></bold> (Figs <xref ref-type="fig" rid="F3">21</xref>, <xref ref-type="fig" rid="F3">22</xref>) 1.21–1.28 × wider than long, widest at anterior third, with distinctly rounded sides, slightly constricted behind anterior margin; disc flatly and irregularly granulate, among granules irregularly punctate with rough and fine punctures; in lateral view pronotum slightly convex, anterior margin strongly obliquely directed back beneath towards coxae.</p><p><bold><italic>Elytra</italic></bold> (Figs <xref ref-type="fig" rid="F3">21</xref>, <xref ref-type="fig" rid="F3">22</xref>) oval, 1.42–1.46 × longer than wide, widest at midlength, with regularly rounded sides. Striae coarsely punctate, twice as wide as intervals, striae not impressed between the punctures; separations of punctures much less than their diameters. Intervals very narrow, flat, shiny.</p><p><bold><italic>Protibiae</italic></bold> (Fig. <xref ref-type="fig" rid="F6">41</xref>) long and slender, 6.1–6.3 × longer than wide at midlength, at apical quarter conspicuously curved inwards with mesal edge slightly bisinuate, apically obliquely subtruncate, with dense fringe of fine but long yellowish setae, shorter in mesal than in lateral part, with long and slender yellowish mucro. Tarsi short, tarsomere 2 1.4–1.5 × wider than long; tarsomere 3 1.3–1.4 × wider than long and 1.4–1.5 × wider than tarsomere 2; tarsomere 5 1.1 × as long as tarsomere 3, evenly widened apicad with very long, strongly divaricate claws, approximately as long as part of onychium (tarsomere 5) projecting beyond lobes of tarsomere 3.</p><p><bold><italic>Abdominal ventrites</italic></bold> sparsely roughly punctate; ventrite 2 slightly longer than ventrite 1 and distinctly longer than ventrites 3 and 4 combined; suture between ventrites 1 and 2 sinuate, the others straight. Metaventral process as wide as transverse diameter of metacoxa.</p><p><bold><italic>Female genitalia.</italic></bold> Spermatheca with very slender and irregularly distorted cornu; corpus large, elongate; ramus not developed; collum very small, hump-shaped, shorter than wide (Fig. <xref ref-type="fig" rid="F7">45</xref>). Sternite VIII with plate 2.0–2.2 × longer than wide, rhombic, without any fenestra (Fig. <xref ref-type="fig" rid="F7">49</xref>). Gonocoxites of ovipositor very slender and long, basally enlarged, in apical part rod-shaped, bearing slender and long cylindrical stylus with apical setae.</p><fig id="F6" position="float" orientation="portrait"><object-id xmlns:xlink="http://www.w3.org/1999/xlink" content-type="doi" xlink:type="simple">10.3897/zookeys.974.56059.figures36-41</object-id><object-id xmlns:xlink="http://www.w3.org/1999/xlink" content-type="arpha" xlink:type="simple">04AD4ABC-09DA-5FA7-8758-E2F5A5478CB3</object-id><label>Figures 36–41.</label><caption><p>Head with rostrum in dorsal and lateral view of <italic><tp:taxon-name><tp:taxon-name-part taxon-name-part-type="genus" reg="Trachyphloeosoma">Trachyphloeosoma</tp:taxon-name-part></tp:taxon-name></italic> species: <bold>36</bold><italic><tp:taxon-name><tp:taxon-name-part taxon-name-part-type="genus" reg="Trachyphloeosoma">T.</tp:taxon-name-part> <tp:taxon-name-part taxon-name-part-type="species" reg="honza">honza</tp:taxon-name-part></tp:taxon-name></italic> sp. nov. <bold>37</bold><italic><tp:taxon-name><tp:taxon-name-part taxon-name-part-type="genus" reg="Trachyphloeosoma">T.</tp:taxon-name-part> <tp:taxon-name-part taxon-name-part-type="species" reg="jirka">jirka</tp:taxon-name-part></tp:taxon-name></italic> sp. nov. <bold>38</bold><italic><tp:taxon-name><tp:taxon-name-part taxon-name-part-type="genus" reg="Trachyphloeosoma">T.</tp:taxon-name-part> <tp:taxon-name-part taxon-name-part-type="species" reg="martin">martin</tp:taxon-name-part></tp:taxon-name></italic> sp. nov. <bold>39</bold><italic><tp:taxon-name><tp:taxon-name-part taxon-name-part-type="genus" reg="Trachyphloeosoma">T.</tp:taxon-name-part> <tp:taxon-name-part taxon-name-part-type="species" reg="roelofsi">roelofsi</tp:taxon-name-part></tp:taxon-name></italic>; Protibiae of <italic><tp:taxon-name><tp:taxon-name-part taxon-name-part-type="genus" reg="Trachyphloeosoma">Trachyphloeosoma</tp:taxon-name-part></tp:taxon-name></italic> species: <bold>40</bold><italic><tp:taxon-name><tp:taxon-name-part taxon-name-part-type="genus" reg="Trachyphloeosoma">T.</tp:taxon-name-part> <tp:taxon-name-part taxon-name-part-type="species" reg="honza">honza</tp:taxon-name-part></tp:taxon-name></italic> sp. nov. <bold>41</bold><italic><tp:taxon-name><tp:taxon-name-part taxon-name-part-type="genus" reg="Trachyphloeosoma">T.</tp:taxon-name-part> <tp:taxon-name-part taxon-name-part-type="species" reg="jirka">jirka</tp:taxon-name-part></tp:taxon-name></italic> sp. nov. Scale bars: 0.50 mm (<bold>36–41</bold>).</p></caption><graphic xmlns:xlink="http://www.w3.org/1999/xlink" xlink:href="zookeys-974-093-g006.jpg" position="float" orientation="portrait" xlink:type="simple" id="oo_460960.jpg"><uri content-type="original_file" xlink:type="simple">https://binary.pensoft.net/fig/460960</uri></graphic></fig></tp:treatment-sec><tp:treatment-sec sec-type="Bionomics" id="SECID0E4PBG"><title>Bionomics.</title><p>This species was collected by sifting in sparse secondary forest.</p></tp:treatment-sec><tp:treatment-sec sec-type="etymology" id="SECID0ECQBG"><title>Etymology.</title><p>This species is dedicated to Dr. Jiří Hájek, curator of National Museum in Prague, who loaned us very interesting material of <italic><tp:taxon-name><tp:taxon-name-part taxon-name-part-type="genus" reg="Trachyphloeosoma">Trachyphloeosoma</tp:taxon-name-part></tp:taxon-name></italic> for study and also collected the specimens of this species. The nickname of Jiří is “Jirka” in the Czech language. The specific name is a noun in apposition.</p></tp:treatment-sec><tp:treatment-sec sec-type="distribution" id="SECID0EPQBG"><title>Distribution.</title><p>China, Jiangxi (Fig. <xref ref-type="fig" rid="F10">54</xref>).</p></tp:treatment-sec><tp:treatment-sec sec-type="Differential diagnosis" id="SECID0EZQBG"><title>Differential diagnosis.</title><p><italic><tp:taxon-name><tp:taxon-name-part taxon-name-part-type="genus" reg="Trachyphloeosoma">Trachyphloeosoma</tp:taxon-name-part> <tp:taxon-name-part taxon-name-part-type="species" reg="jirka">jirka</tp:taxon-name-part></tp:taxon-name></italic> sp. nov. is easily distinguishable among Chinese <italic><tp:taxon-name><tp:taxon-name-part taxon-name-part-type="genus" reg="Trachyphloeosoma">Trachyphloeosoma</tp:taxon-name-part></tp:taxon-name></italic> species by its long and slender protibiae, distinctly curved inwards at apical part, long piliform setae as long on pronotum as on elytra, long and slender rostrum with frons distinctly declined downwards, subdorsal eyes and long and slender plate of female sternite VIII. In comparison with non-Chinese species, <italic><tp:taxon-name><tp:taxon-name-part taxon-name-part-type="genus" reg="Trachyphloeosoma">T.</tp:taxon-name-part> <tp:taxon-name-part taxon-name-part-type="species" reg="jirka">jirka</tp:taxon-name-part></tp:taxon-name></italic> sp. nov. is, in the funicle 7-segmented, body covered by appressed setae and elytra with raised setae on all intervals similar to <italic><tp:taxon-name><tp:taxon-name-part taxon-name-part-type="genus" reg="Trachyphloeosoma">T.</tp:taxon-name-part> <tp:taxon-name-part taxon-name-part-type="species" reg="advena">advena</tp:taxon-name-part></tp:taxon-name></italic> Zimmerman, 1956, known from Japan, Korea and introduced to U.S.A. and <italic><tp:taxon-name><tp:taxon-name-part taxon-name-part-type="genus" reg="Trachyphloeosoma">T.</tp:taxon-name-part> <tp:taxon-name-part taxon-name-part-type="species" reg="ryukyuensis">ryukyuensis</tp:taxon-name-part></tp:taxon-name></italic> Morimoto, 2015, known from Japan. It is possible to distinguish it from both by erect setae on pronotum equal in length to elytral setae (distinctly shorter in <italic><tp:taxon-name><tp:taxon-name-part taxon-name-part-type="genus" reg="Trachyphloeosoma">T.</tp:taxon-name-part> <tp:taxon-name-part taxon-name-part-type="species" reg="advena">advena</tp:taxon-name-part></tp:taxon-name></italic> and <italic><tp:taxon-name><tp:taxon-name-part taxon-name-part-type="genus" reg="Trachyphloeosoma">T.</tp:taxon-name-part> <tp:taxon-name-part taxon-name-part-type="species" reg="ryukyuensis">ryukyuensis</tp:taxon-name-part></tp:taxon-name></italic>), elytra long, oval, 1.42–1.46 × longer than wide (oval, 1.26–1.31 × longer than wide long in <italic><tp:taxon-name><tp:taxon-name-part taxon-name-part-type="genus" reg="Trachyphloeosoma">T.</tp:taxon-name-part> <tp:taxon-name-part taxon-name-part-type="species" reg="advena">advena</tp:taxon-name-part></tp:taxon-name></italic> and <italic><tp:taxon-name><tp:taxon-name-part taxon-name-part-type="genus" reg="Trachyphloeosoma">T.</tp:taxon-name-part> <tp:taxon-name-part taxon-name-part-type="species" reg="ryukyuensis">ryukyuensis</tp:taxon-name-part></tp:taxon-name></italic>) and protibiae slender, distinctly curved inwards at apical portion (short and robust, only slightly curved in <italic><tp:taxon-name><tp:taxon-name-part taxon-name-part-type="genus" reg="Trachyphloeosoma">T.</tp:taxon-name-part> <tp:taxon-name-part taxon-name-part-type="species" reg="advena">advena</tp:taxon-name-part></tp:taxon-name></italic> and <italic><tp:taxon-name><tp:taxon-name-part taxon-name-part-type="genus" reg="Trachyphloeosoma">T.</tp:taxon-name-part> <tp:taxon-name-part taxon-name-part-type="species" reg="ryukyuensis">ryukyuensis</tp:taxon-name-part></tp:taxon-name></italic>) and also plate of sternite VIII in females without fenestra (with fenestra in <italic><tp:taxon-name><tp:taxon-name-part taxon-name-part-type="genus" reg="Trachyphloeosoma">T.</tp:taxon-name-part> <tp:taxon-name-part taxon-name-part-type="species" reg="advena">advena</tp:taxon-name-part></tp:taxon-name></italic> and <italic><tp:taxon-name><tp:taxon-name-part taxon-name-part-type="genus" reg="Trachyphloeosoma">T.</tp:taxon-name-part> <tp:taxon-name-part taxon-name-part-type="species" reg="ryukyuensis">ryukyuensis</tp:taxon-name-part></tp:taxon-name></italic>).</p></tp:treatment-sec><tp:treatment-sec><!--Section generated to contain objects referenced in tp:taxon-treatment.--><fig id="F3" position="float" orientation="portrait"><object-id xmlns:xlink="http://www.w3.org/1999/xlink" content-type="doi" xlink:type="simple">10.3897/zookeys.974.56059.figures17-24</object-id><object-id xmlns:xlink="http://www.w3.org/1999/xlink" content-type="arpha" xlink:type="simple">82B874C9-47D9-5C02-9BC4-7DAC64DABB1E</object-id><label>Figures 17–24.</label><caption><p>Habitus of species of <italic><tp:taxon-name><tp:taxon-name-part taxon-name-part-type="genus" reg="Rhinodontus">Rhinodontus</tp:taxon-name-part></tp:taxon-name></italic> and <italic><tp:taxon-name><tp:taxon-name-part taxon-name-part-type="genus" reg="Trachyphloeosoma">Trachyphloeosoma</tp:taxon-name-part></tp:taxon-name></italic>: <bold>17, 18</bold><italic><tp:taxon-name><tp:taxon-name-part taxon-name-part-type="genus" reg="Rhinodontus">Rhinodontus</tp:taxon-name-part> <tp:taxon-name-part taxon-name-part-type="species" reg="sawadai">sawadai</tp:taxon-name-part></tp:taxon-name></italic>, female, dorsal and lateral view <bold>19, 20</bold><italic><tp:taxon-name><tp:taxon-name-part taxon-name-part-type="genus" reg="Trachyphloeosoma">Trachyphloeosoma</tp:taxon-name-part> <tp:taxon-name-part taxon-name-part-type="species" reg="honza">honza</tp:taxon-name-part></tp:taxon-name></italic> sp. nov., paratype, female, dorsal and lateral view <bold>21, 22</bold><italic><tp:taxon-name><tp:taxon-name-part taxon-name-part-type="genus" reg="Trachyphloeosoma">T.</tp:taxon-name-part> <tp:taxon-name-part taxon-name-part-type="species" reg="jirka">jirka</tp:taxon-name-part></tp:taxon-name></italic> sp. nov., paratype, female, dorsal and lateral view <bold>23, 24</bold><italic><tp:taxon-name><tp:taxon-name-part taxon-name-part-type="genus" reg="Trachyphloeosoma">T.</tp:taxon-name-part> <tp:taxon-name-part taxon-name-part-type="species" reg="martin">martin</tp:taxon-name-part></tp:taxon-name></italic> sp. nov., paratype, female, dorsal and lateral view. Scale bars: 1 mm.</p></caption><graphic xmlns:xlink="http://www.w3.org/1999/xlink" xlink:href="zookeys-974-093-g003.jpg" position="float" orientation="portrait" xlink:type="simple" id="oo_460957.jpg"><uri content-type="original_file" xlink:type="simple">https://binary.pensoft.net/fig/460957</uri></graphic></fig><fig id="F7" position="float" orientation="portrait"><object-id xmlns:xlink="http://www.w3.org/1999/xlink" content-type="doi" xlink:type="simple">10.3897/zookeys.974.56059.figures42-51</object-id><object-id xmlns:xlink="http://www.w3.org/1999/xlink" content-type="arpha" xlink:type="simple">2AAC53C2-6918-5E69-B108-65A71C8409E4</object-id><label>Figures 42–51.</label><caption><p>Terminalia of <italic><tp:taxon-name><tp:taxon-name-part taxon-name-part-type="genus" reg="Trachyphloeosoma">Trachyphloeosoma</tp:taxon-name-part></tp:taxon-name></italic> species: <bold>42</bold> Penis of <italic><tp:taxon-name><tp:taxon-name-part taxon-name-part-type="genus" reg="Trachyphloeosoma">T.</tp:taxon-name-part> <tp:taxon-name-part taxon-name-part-type="species" reg="honza">honza</tp:taxon-name-part></tp:taxon-name></italic> sp. nov., dorsal and lateral view <bold>43</bold> Penis of <italic><tp:taxon-name><tp:taxon-name-part taxon-name-part-type="genus" reg="Trachyphloeosoma">T.</tp:taxon-name-part> <tp:taxon-name-part taxon-name-part-type="species" reg="martin">martin</tp:taxon-name-part></tp:taxon-name></italic> sp. nov., dorsal and lateral view <bold>44</bold> Spermatheca of <italic><tp:taxon-name><tp:taxon-name-part taxon-name-part-type="genus" reg="Trachyphloeosoma">T.</tp:taxon-name-part> <tp:taxon-name-part taxon-name-part-type="species" reg="honza">honza</tp:taxon-name-part></tp:taxon-name></italic> sp. nov. <bold>45</bold> Spermatheca of <italic><tp:taxon-name><tp:taxon-name-part taxon-name-part-type="genus" reg="Trachyphloeosoma">T.</tp:taxon-name-part> <tp:taxon-name-part taxon-name-part-type="species" reg="jirka">jirka</tp:taxon-name-part></tp:taxon-name></italic> sp. nov. <bold>46</bold> Spermatheca of <italic><tp:taxon-name><tp:taxon-name-part taxon-name-part-type="genus" reg="Trachyphloeosoma">T.</tp:taxon-name-part> <tp:taxon-name-part taxon-name-part-type="species" reg="martin">martin</tp:taxon-name-part></tp:taxon-name></italic> sp. nov. <bold>47</bold> Spermatheca of <italic><tp:taxon-name><tp:taxon-name-part taxon-name-part-type="genus" reg="Trachyphloeosoma">T.</tp:taxon-name-part> <tp:taxon-name-part taxon-name-part-type="species" reg="roelofsi">roelofsi</tp:taxon-name-part></tp:taxon-name></italic><bold>48</bold> Sternite VIII of <italic><tp:taxon-name><tp:taxon-name-part taxon-name-part-type="genus" reg="Trachyphloeosoma">T.</tp:taxon-name-part> <tp:taxon-name-part taxon-name-part-type="species" reg="honza">honza</tp:taxon-name-part></tp:taxon-name></italic> sp. nov. <bold>49</bold> Sternite VIII of <italic><tp:taxon-name><tp:taxon-name-part taxon-name-part-type="genus" reg="Trachyphloeosoma">T.</tp:taxon-name-part> <tp:taxon-name-part taxon-name-part-type="species" reg="jirka">jirka</tp:taxon-name-part></tp:taxon-name></italic> sp. nov. <bold>50</bold> Sternite VIII of <italic><tp:taxon-name><tp:taxon-name-part taxon-name-part-type="genus" reg="Trachyphloeosoma">T.</tp:taxon-name-part> <tp:taxon-name-part taxon-name-part-type="species" reg="martin">martin</tp:taxon-name-part></tp:taxon-name></italic> sp. nov. <bold>51</bold> Sternite VIII of <italic><tp:taxon-name><tp:taxon-name-part taxon-name-part-type="genus" reg="Trachyphloeosoma">T.</tp:taxon-name-part> <tp:taxon-name-part taxon-name-part-type="species" reg="roelofsi">roelofsi</tp:taxon-name-part></tp:taxon-name></italic>. Scale bars: 0.25 mm (<bold>42–47</bold>); 0.5 mm (<bold>48–51</bold>).</p></caption><graphic xmlns:xlink="http://www.w3.org/1999/xlink" xlink:href="zookeys-974-093-g007.jpg" position="float" orientation="portrait" xlink:type="simple" id="oo_460961.jpg"><uri content-type="original_file" xlink:type="simple">https://binary.pensoft.net/fig/460961</uri></graphic></fig><fig id="F10" position="float" orientation="portrait"><object-id xmlns:xlink="http://www.w3.org/1999/xlink" content-type="doi" xlink:type="simple">10.3897/zookeys.974.56059.figure54</object-id><object-id xmlns:xlink="http://www.w3.org/1999/xlink" content-type="arpha" xlink:type="simple">DA386257-5DC3-5A28-9ECA-60692B82EC4C</object-id><label>Figure 54.</label><caption><p>Geographical distribution of new species of <italic><tp:taxon-name><tp:taxon-name-part taxon-name-part-type="genus" reg="Trachyphloeosoma">Trachyphloeosoma</tp:taxon-name-part></tp:taxon-name></italic> in China.</p></caption><graphic xmlns:xlink="http://www.w3.org/1999/xlink" xlink:href="zookeys-974-093-g010.jpg" position="float" orientation="portrait" xlink:type="simple" id="oo_460964.jpg"><uri content-type="original_file" xlink:type="simple">https://binary.pensoft.net/fig/460964</uri></graphic></fig></tp:treatment-sec></tp:taxon-treatment>
